# Supplementary material for: Precise recognition of benzonitrile derivatives with supramolecular macrocycle of phosphorylated cavitand by co-crystallization method
Source: Nat Commun. 2024 Jun 22;15:5315. doi: 10.1038/s41467-024-49540-2 (PMC11193764; doi:10.1038/s41467-024-49540-2)
Supplement: Supplementary file 3 — Source Data [file 41467_2024_49540_MOESM3_ESM.zip]

Archive with 3 entries (2 files):
- Source Data/
- Source Data/Source Data-Coordinates for computationally determined structures.xlsx
- Source Data/Source Data-UV-vis titration experiments.xlsx
