# Supplementary material for: Precise recognition of benzonitrile derivatives with supramolecular macrocycle of phosphorylated cavitand by co-crystallization method
Source: Nat Commun. 2024 Jun 22;15:5315. doi: 10.1038/s41467-024-49540-2 (PMC11193764; doi:10.1038/s41467-024-49540-2)
Supplement: Supplementary file 3 — Source Data [file 41467_2024_49540_MOESM3_ESM.zip › Source Data/Source Data-Coordinates for computationally determined structures.xlsx]

## Sheet: Supplementary Table 2
Coordinates of the fully optimized structure of F[3]A1-[P(O)Ph]3.
P -1.56312623 1.63326651 0.00000000
P 3.59987377 11.53626651 2.81800000
P -0.11812623 4.56126651 10.69700000
O 3.95787377 10.55926651 1.61400000
O -0.31212623 2.29726651 -0.73000000
O 4.54387377 11.14026651 4.03000000
O -0.94012623 0.61826651 1.05400000
O 0.19687377 3.07326651 10.23700000
O 1.31187377 5.25326651 10.87500000
O 2.17387377 11.56126651 3.14700000
O -2.52712623 2.56626651 0.56700000
O -1.02112623 5.30626651 9.82700000
C 2.24287377 4.10126651 1.20000000
H 2.94887377 3.92426651 1.81000000
C 2.63587377 6.65926651 1.14000000
C 1.99187377 5.39826651 0.78300000
C 4.40387377 7.76226651 5.47000000
H 4.69787377 6.87926651 5.28200000
C 1.45287377 3.05426651 0.72000000
C 1.68487377 2.57426651 6.91000000
H 2.51187377 2.68526651 6.45600000
C 3.69387377 6.91326651 2.00500000
H 4.10987377 6.19226651 2.46400000
C 3.23587377 7.12226651 7.70900000
C 0.43387377 3.35126651 -0.16500000
C 3.47987377 9.23926651 1.50300000
C 4.14687377 8.21026651 2.20400000
C 3.72287377 8.03326651 6.65400000
C 1.99887377 7.70426651 0.46700000
C 1.56687377 2.94326651 8.24800000
C -2.14012623 0.50526651 -1.24400000
C 0.94687377 5.67026651 -0.12700000
C 3.32587377 5.76026651 7.82700000
H 3.82487377 5.26026651 7.19100000
C 2.41787377 9.01126651 0.64600000
H 1.98887377 9.73026651 0.19400000
C -0.91512623 1.22526651 4.65700000
C 0.40287377 1.66626651 4.83500000
C 1.27987377 1.74026651 3.75400000
H 2.18287377 2.00526651 3.88600000
C 1.69687377 1.65126651 1.25600000
H 1.48287377 0.98326651 0.55800000
H 2.65087377 1.54626651 1.50400000
C 0.58687377 2.04326651 6.23900000
C 3.56287377 10.37226651 6.08700000
H 3.30087377 11.26226651 6.29100000
C 0.33287377 2.74126651 8.87300000
C 4.65287377 8.79626651 4.55600000
C 1.85287377 7.25826651 9.68200000
H 1.35487377 7.75726651 10.32000000
C -0.49312623 0.99526651 2.33700000
C 2.67987377 5.09526651 8.89000000
C 2.71787377 3.58826651 8.97700000
H 3.56987377 3.26326651 8.59000000
H 2.69287377 3.31726651 9.92800000
C 3.29287377 9.33526651 6.94900000
C -1.36512623 0.86426651 3.40200000
H -2.24712623 0.53526651 3.27500000
C 4.23487377 10.07426651 4.90600000
C 0.81887377 1.42326651 2.47700000
C 5.24687377 8.49726651 3.19500000
H 5.77887377 9.27226651 2.88600000
H 5.84887377 7.71526651 3.25800000
C 0.16287377 4.64626651 -0.61200000
H -0.53912623 4.81526651 -1.22900000
C 1.95787377 5.87926651 9.78100000
C 2.49087377 7.88626651 8.63300000
C -0.76212623 2.18026651 8.24000000
H -1.57612623 2.03326651 8.70800000
C 0.88487377 7.15726651 -0.41700000
H 0.00487377 7.53726651 -0.16700000
H 1.05887377 7.34526651 -1.37400000
C -1.67212623 1.28726651 5.95700000
H -1.97312623 0.38526651 6.24200000
H -2.45812623 1.88326651 5.88800000
C -0.65912623 4.31126651 12.36700000
C 4.34687377 13.04326651 2.25300000
C 2.50087377 9.34126651 8.23200000
H 1.58287377 9.67826651 8.08200000
H 2.94287377 9.89926651 8.92100000
C -0.63912623 1.84526651 6.91100000
C -1.21512623 -0.26173349 -1.99600000
H -0.28112623 -0.18073349 -1.83700000
C -3.48912623 0.34526651 -1.46000000
H -4.11012623 0.83526651 -0.93500000
C -3.94912623 -0.52173349 -2.43700000
H -4.88312623 -0.61273349 -2.58700000
C -0.02212623 3.43126651 13.20400000
H 0.74787377 2.96726651 12.90000000
C -3.06012623 -1.24973349 -3.18700000
H -3.37812623 -1.83573349 -3.86400000
C -1.69012623 -1.13373349 -2.95900000
H -1.08112623 -1.65473349 -3.46800000
C -1.80612623 4.96726651 12.80400000
H -2.25512623 5.57126651 12.22700000
C -0.48812623 3.21026651 14.49300000
H -0.03112623 2.62126651 15.08100000
C -1.64412623 3.87426651 14.90100000
H -1.98812623 3.71926651 15.77300000
C 4.98487377 13.90826651 3.10400000
H 5.04887377 13.70026651 4.02800000
C 4.25987377 13.37626651 0.90400000
H 3.84387377 12.77726651 0.29600000
C -2.28812623 4.74126651 14.06800000
H -3.07012623 5.18826651 14.36400000
C 4.77687377 14.57726651 0.43800000
H 4.66787377 14.82126651 -0.47300000
C 5.44087377 15.40126651 1.29300000
H 5.83787377 16.20026651 0.96800000
C 5.53787377 15.08126651 2.61900000
H 5.98687377 15.67126651 3.21400000

## Sheet: Supplementary Table 3
Coordinates of the fully optimized structure of benzonitrile @ F[3]A1-[P(O)Ph]3.
P 3.21700000 -0.43100000 16.46200000
P -1.73500000 2.16600000 7.12400000
P 6.37000000 9.06600000 10.81400000
O -2.67000000 1.72600000 8.34000000
O 3.69000000 0.92800000 17.14000000
O -1.91100000 3.74100000 6.99600000
O 3.70800000 -0.62800000 15.09700000
O 6.20100000 8.88800000 12.38500000
O 1.62100000 -0.44500000 16.58800000
O -0.34800000 1.71500000 7.25200000
O 4.97100000 9.55200000 10.26100000
O 6.93300000 7.88900000 10.15000000
C 0.49800000 6.41100000 9.07000000
C 3.98200000 4.52500000 15.09400000
C -0.02700000 5.21700000 7.03800000
H 0.13700000 5.01400000 6.12400000
C 3.68900000 -1.64200000 17.66900000
C 0.77900000 6.10600000 7.72500000
C -0.58600000 5.83600000 9.72300000
H -0.77900000 6.07100000 10.62200000
C -1.39000000 4.90900000 9.05200000
C -0.09500000 2.07700000 14.53300000
H -0.26700000 3.01200000 14.51700000
C 4.36100000 5.72300000 14.33700000
C -1.61700000 2.82700000 11.69500000
H -1.54700000 3.61800000 12.21600000
C 3.58700000 6.76500000 13.84900000
H 2.64800000 6.76500000 13.99200000
C 4.18300000 7.81400000 13.14900000
C 2.61800000 2.89400000 16.22800000
C -2.17100000 1.70300000 9.66100000
C -0.35000000 -0.12100000 13.53200000
C 5.56700000 7.77500000 12.98000000
C -0.57200000 1.26700000 13.50500000
C 0.63500000 1.51800000 15.58600000
C 5.75000000 5.69300000 14.11900000
C -2.53500000 4.21500000 9.77500000
H -2.87600000 4.81000000 10.49100000
H -3.27400000 4.05500000 9.13600000
C -1.22300000 1.60500000 12.23200000
C -1.80300000 0.46800000 10.17200000
H -1.85500000 -0.31900000 9.64100000
C 5.13200000 3.76600000 15.33500000
C 5.03800000 2.55700000 16.01500000
H 5.80900000 2.03000000 16.19000000
C -2.11500000 2.89100000 10.38800000
C 2.73600000 4.10700000 15.55100000
H 1.96800000 4.64700000 15.40100000
C -1.08000000 4.63100000 7.71900000
C 2.96200000 8.51700000 11.11000000
C -0.91300000 -0.77100000 12.29500000
H -1.67500000 -1.36200000 12.51400000
H -0.22100000 -1.29500000 11.81700000
C 1.79800000 7.79700000 10.84700000
H 1.17100000 7.64200000 11.54400000
C -1.35800000 0.41900000 11.47900000
C 1.55000000 7.30500000 9.56800000
C 3.78000000 2.14700000 16.43000000
C 6.36300000 6.73800000 13.44000000
H 7.30200000 6.74100000 13.29500000
C 6.34200000 4.44300000 14.73600000
H 6.77000000 3.87200000 14.04900000
H 7.01000000 4.66700000 15.43300000
C 0.36300000 -0.69400000 14.56700000
H 0.51100000 -1.63300000 14.59900000
C 0.85800000 0.14300000 15.55900000
C 2.02600000 6.82200000 7.26900000
H 1.82900000 7.45900000 6.53800000
H 2.71800000 6.18200000 6.96600000
C 5.05400000 -1.92500000 17.78900000
H 5.68800000 -1.44500000 17.27000000
C -2.66800000 1.55900000 5.73700000
C 7.29200000 10.58500000 10.69700000
C 2.46100000 7.54500000 8.52400000
C 3.33400000 8.90700000 12.52900000
H 3.83900000 9.76000000 12.52000000
H 2.51300000 9.03800000 13.06500000
C 3.83700000 8.74200000 10.04200000
C 1.25200000 2.39500000 16.65300000
H 1.33800000 1.87900000 17.49400000
H 0.66000000 3.16800000 16.82800000
C 3.61400000 8.27800000 8.75300000
H 4.23100000 8.45700000 8.05300000
C -2.78500000 0.17600000 5.58600000
H -2.41200000 -0.40800000 6.23700000
C 2.76100000 -2.33500000 18.44400000
H 1.83600000 -2.13500000 18.37400000
C 8.68300000 10.53400000 10.61100000
H 9.13600000 9.70000000 10.65600000
C 5.47400000 -2.90900000 18.66900000
H 6.40000000 -3.10800000 18.75200000
C 4.54800000 -3.60000000 19.42300000
H 4.84000000 -4.27600000 20.02300000
C -3.98400000 0.49400000 3.53200000
H -4.43000000 0.13300000 2.77600000
C -3.44900000 -0.34400000 4.48000000
H -3.53300000 -1.28500000 4.37900000
C 3.19700000 -3.31700000 19.31400000
H 2.56900000 -3.79800000 19.84000000
C -3.21800000 2.40300000 4.78100000
H -3.14800000 3.34500000 4.87800000
C 6.64600000 11.81300000 10.66500000
H 5.70000000 11.85600000 10.74400000
C -3.87300000 1.85900000 3.68100000
H -4.24700000 2.43500000 3.02400000
C 7.38100000 12.97600000 10.51900000
H 6.93700000 13.81600000 10.48700000
C 9.39500000 11.71400000 10.46000000
H 10.34100000 11.68800000 10.38400000
C 8.74500000 12.91900000 10.41900000
H 9.24500000 13.72200000 10.32100000
N 0.89400000 4.86500000 12.86700000
C 1.53100000 4.55100000 11.98000000
C 3.53000000 4.83000000 10.58200000
H 3.90300000 5.41200000 11.23300000
C 2.30400000 4.20500000 10.80700000
C 1.75600000 3.31800000 9.86500000
H 0.92200000 2.89500000 10.03200000
C 3.64100000 3.70000000 8.46000000
H 4.10300000 3.53200000 7.64700000
C 4.19100000 4.58600000 9.39400000
H 5.01700000 5.01800000 9.21000000
C 2.44200000 3.06900000 8.69900000
H 2.08900000 2.46200000 8.05900000

## Sheet: Supplementary Table 4
Coordinates of the fully optimized structure of p-fluorotoluene @ F[3]A1-[P(O)Ph]3.
P 0.75187970 1.33458645 0.00000000
P 3.17487970 2.31258645 -10.75400000
P 1.09987970 -7.91741355 -6.43100000
O 0.02087970 2.46558645 -0.84400000
O 2.13787970 3.29858645 -10.06900000
O -0.03012030 -7.71041355 -5.34600000
O -0.25712030 0.12158645 0.10000000
O 2.33287970 1.16258645 -11.42900000
O 0.45587970 -7.48941355 -7.81100000
O 2.36387970 -7.25441355 -6.13300000
O 2.07687970 0.97358645 -0.49700000
O 4.20387970 1.83558645 -9.83700000
C -0.61312030 -4.03441355 -3.56000000
C -0.84112030 1.69258645 -2.94000000
C -0.22212030 -6.44741355 -4.73900000
C 0.18787970 -1.00641355 -9.41500000
H -0.60712030 -0.96341355 -8.89700000
C -0.04912030 2.00558645 -7.44500000
H -0.79712030 1.43058645 -7.33800000
C 0.67887970 0.13858645 -10.03000000
C -0.49012030 -3.96641355 -8.22200000
H -1.17312030 -3.36041355 -7.95800000
C 0.16387970 -5.00941355 -2.92000000
C -1.20412030 -4.28241355 -4.77100000
H -1.74512030 -3.61741355 -5.18100000
C 0.48487970 -6.13341355 -8.21400000
C 0.54187970 -3.53441355 -9.03800000
C -0.52712030 -5.28741355 -7.78800000
C -0.62812030 -2.83541355 -2.73600000
C 0.06087970 2.48358645 -2.24000000
C 0.49287970 2.64358645 -6.35200000
C -0.35312030 -0.86741355 -0.88700000
C 0.12787970 -3.07841355 -1.59100000
C 0.85587970 -2.20941355 -9.55800000
C 0.36187970 -6.23841355 -3.51200000
H 0.87987970 -6.91241355 -3.08900000
C 0.50087970 2.20758645 -8.70000000
C 0.15187970 2.52658645 -4.94900000
C -0.79012030 1.73158645 -4.31700000
H -1.39812030 1.21458645 -4.83100000
C 1.86287970 0.02558645 -10.74400000
C -0.02812030 1.46058645 -9.88400000
H 0.10487970 1.99958645 -10.70300000
H -1.00012030 1.30658645 -9.77200000
C 1.54087970 -4.42341355 -9.45300000
C -1.24612030 -1.61441355 -2.94800000
H -1.75512030 -1.47141355 -3.73700000
C -1.01312030 -5.50641355 -5.40000000
C 2.14687970 3.72158645 -7.72500000
H 2.88987970 4.30358645 -7.83300000
C 1.03287970 3.32558645 -4.21900000
C -1.12412030 -0.60341355 -2.01200000
C 0.26987970 -2.08041355 -0.64700000
H 0.77987970 -2.22141355 0.14200000
C 0.98387970 3.31758645 -2.84700000
H 1.56387970 3.86458645 -2.33100000
C -1.78212030 0.74258645 -2.23600000
H -2.59912030 0.62258645 -2.78200000
H -2.04912030 1.12858645 -1.36500000
C 1.59787970 3.05558645 -8.80400000
C -1.55512030 -5.73441355 -6.78100000
H -2.39212030 -5.22041355 -6.90400000
H -1.75812030 -6.69441355 -6.91000000
C 2.03687970 -2.29141355 -10.29800000
C 0.65987970 2.00858645 1.62400000
C 1.58087970 3.51258645 -6.48900000
C 1.81687970 2.12158645 2.36700000
H 2.64987970 1.85358645 1.99700000
C 1.51387970 -5.73341355 -9.03500000
H 2.18787970 -6.34541355 -9.30500000
C 1.97587970 4.04758645 -5.14200000
H 1.84487970 5.02858645 -5.09400000
H 2.91887970 3.83358645 -4.93300000
C 0.68587970 -4.48041355 -1.61300000
H 1.67587970 -4.47441355 -1.59700000
H 0.35087970 -5.01441355 -0.84900000
C 2.54487970 -3.70941355 -10.31100000
H 2.55787970 -4.07741355 -11.23000000
H 3.45387970 -3.76841355 -9.92400000
C 2.56187970 -1.15641355 -10.89700000
H 3.37087970 -1.18941355 -11.39300000
C 1.18587970 -9.68441355 -6.56300000
C 3.66187970 3.25658645 -12.17000000
C -0.60212030 2.88558645 3.44000000
H -1.43312030 3.14858645 3.81900000
C -0.56012030 2.39558645 2.16100000
H -1.35612030 2.32258645 1.64800000
C 0.55587970 2.99758645 4.18000000
H 0.51687970 3.33558645 5.06600000
C 3.73787970 4.63358645 -12.10700000
H 3.48287970 5.08258645 -11.31000000
C 1.75987970 2.62558645 3.64500000
H 2.55487970 2.71458645 4.15700000
C 2.14787970 -10.33741355 -5.80700000
H 2.73887970 -9.83741355 -5.25800000
C 0.33687970 -10.42041355 -7.36800000
H -0.31012030 -9.98041355 -7.90600000
C 4.02987970 2.62058645 -13.33300000
H 3.98187970 1.67358645 -13.39500000
C 4.17787970 5.36258645 -13.18800000
H 4.23687970 6.30958645 -13.13200000
C 2.24887970 -11.71341355 -5.85100000
H 2.91587970 -12.15741355 -5.34200000
C 1.38987970 -12.43241355 -6.62400000
H 1.44787970 -13.38041355 -6.63900000
C 0.43287970 -11.79241355 -7.38900000
H -0.16112030 -12.30041355 -7.93000000
C 4.52987970 4.72358645 -14.34200000
H 4.81187970 5.22458645 -15.09800000
C 4.47187970 3.36358645 -14.40600000
H 4.73887970 2.92158645 -15.20300000
C 3.70187970 -5.12041355 -4.61000000
H 4.59887970 -5.05641355 -4.99900000
H 3.15387970 -5.72641355 -5.15000000
H 3.76687970 -5.46641355 -3.69500000
F 1.57587970 -0.07441355 -4.64800000
C 3.11987970 -3.87041355 -4.58800000
C 3.32387970 -3.01341355 -3.52600000
H 3.83787970 -3.30341355 -2.78100000
C 2.79287970 -1.74241355 -3.53100000
H 2.93087970 -1.15341355 -2.79800000
C 2.35787970 -3.42641355 -5.66000000
H 2.19687970 -4.00841355 -6.39300000
C 2.06387970 -1.34841355 -4.61600000
C 1.83287970 -2.16341355 -5.67600000
H 1.31787970 -1.86341355 -6.41500000

## Sheet: Supplementary Table 5
Coordinates of the fully optimized structure of 1,4-bis(4-cyanostyryl)benzene @ F[3]A1-[P(O)Ph]3.
P 0.21621620 0.71171170 0.00000000
P 0.44721620 -10.12928830 -3.86800000
P 4.54421620 -1.21928830 -9.79500000
O 0.48721620 -0.60928830 0.83400000
O 1.65221620 1.35871170 -0.25800000
O 1.79121620 -10.06928830 -4.70500000
O -0.57878380 0.51071170 -1.21000000
O 5.20121620 -2.67128830 -9.79000000
O 5.47021620 -0.32928830 -8.85100000
O 0.79721620 -9.63628830 -2.40200000
O 3.12621620 -1.20628830 -9.41600000
O -0.67878380 -9.41528830 -4.46400000
C 4.01621620 -0.57128830 -2.32400000
H 4.58321620 -1.33028830 -2.26500000
C 2.11021620 -2.11828830 -0.10800000
C 2.40021620 -3.38628830 -0.62000000
H 3.29021620 -3.61028830 -0.86600000
C 4.55721620 -0.09128830 -4.81300000
C 2.43021620 0.93571170 -1.35600000
C 3.23421620 -0.20028830 -1.22900000
C 0.77921620 -1.84428830 0.23200000
C 1.42421620 -5.69328830 -1.25800000
C 3.96621620 0.16171170 -3.49700000
C -0.24778380 -2.76328830 0.09800000
H -1.13678380 -2.53928830 0.34700000
C 0.05021620 -4.01128830 -0.40600000
C 3.18721620 -1.07428830 0.01200000
H 4.06421620 -1.51728830 0.13700000
H 3.01221620 -0.50928830 0.80600000
C 1.38121620 -4.31728830 -0.76500000
C 3.66521620 -6.70028830 -6.23600000
C 5.32421620 -1.15228830 -5.27100000
H 5.63621620 -1.80928830 -4.65900000
C 5.08521620 -4.57528830 -6.64800000
H 5.47021620 -4.57428830 -5.78000000
C -0.46478380 1.75971170 1.26300000
C 4.19021620 -5.56628830 -7.00400000
C 0.13621620 -6.23528830 -1.16700000
C 3.15721620 1.31271170 -3.58700000
C 2.28621620 -7.74528830 -2.18600000
C 5.42821620 -3.57328830 -7.56100000
C 2.48321620 -6.43228830 -1.76400000
H 3.34721620 -6.04128830 -1.82200000
C 4.82721620 -3.63128830 -8.81500000
C 5.64121620 -1.25828830 -6.62700000
C 2.39521620 1.70871170 -2.50700000
H 1.86021620 2.49271170 -2.55100000
C 5.17521620 -0.25128830 -7.47200000
C 3.90821620 -7.07728830 -4.92100000
H 4.52021620 -6.58128830 -4.39000000
C 2.38521620 -8.88328830 -5.21400000
C 2.76821620 -7.41828830 -7.04200000
C 0.99021620 -8.27328830 -2.06000000
C -0.83378380 -5.21828830 -0.63200000
H -1.24578380 -5.52628830 0.21500000
H -1.54878380 -5.02328830 -1.28800000
C 3.60021620 -5.58928830 -8.27900000
C 3.92321620 -4.60828830 -9.20200000
H 3.53721620 -4.60528830 -10.07100000
C 3.38221620 -8.49228830 -2.90600000
H 3.28821620 -9.46528830 -2.75400000
H 4.26821620 -8.20528830 -2.57100000
C 4.11221620 0.90471170 -5.70000000
C 2.13421620 -8.54128830 -6.52700000
H 1.54421620 -9.05728830 -7.06400000
C 6.37221620 -2.46228830 -7.16400000
H 6.99821620 -2.79728830 -6.47300000
H 6.90821620 -2.19228830 -7.95200000
C -0.07878380 -7.55328830 -1.57400000
H -0.94278380 -7.94428830 -1.51700000
C 3.25621620 -8.18028830 -4.38400000
C 4.43021620 0.83571170 -7.04000000
H 4.14721620 1.50871170 -7.64800000
C 3.23521620 1.89271170 -4.97900000
H 2.33921620 1.94671170 -5.39500000
H 3.64421620 2.79471170 -4.96900000
C 2.67221620 -6.77928830 -8.40700000
H 1.74521620 -6.49128830 -8.60400000
H 2.97821620 -7.39728830 -9.11600000
C 1.33621620 -12.63028830 -3.13400000
H 2.16221620 -12.21028830 -2.92300000
C -1.70978380 2.34971170 1.03600000
H -2.14078380 2.24571170 0.19500000
C 0.27221620 -11.88128830 -3.62100000
C -0.93078380 -12.49928830 -3.93100000
H -1.66078380 -11.98428830 -4.25500000
C -0.00178380 -14.60228830 -3.27100000
H -0.09778380 -15.53928830 -3.14500000
C 0.15921620 1.90771170 2.50000000
H 1.00621620 1.50971170 2.66100000
C 4.93421620 -0.59428830 -11.40700000
C -1.69178380 3.22771170 3.26100000
H -2.11178380 3.73071170 3.94800000
C -2.31378380 3.08671170 2.03300000
H -3.15678380 3.49571170 1.87900000
C 1.18021620 -13.99928830 -2.95800000
H 1.90021620 -14.51728830 -2.61600000
C -1.06278380 -13.87128830 -3.77100000
H -1.87678380 -14.30328830 -4.00200000
C -0.46878380 2.64271170 3.49200000
H -0.05078380 2.74471170 4.34000000
C 6.19821620 -0.24428830 -11.75900000
H 6.91221620 -0.38628830 -11.14800000
C 5.47721620 0.49071170 -13.88100000
H 5.67721620 0.78671170 -14.76200000
C 6.45821620 0.31871170 -13.01300000
H 7.34221620 0.57971170 -13.24100000
C 3.89321620 -0.30428830 -12.26900000
H 2.99721620 -0.48028830 -12.00700000
C 4.15521620 0.24271170 -13.52300000
H 3.44621620 0.44171170 -14.12200000
C 0.17321620 -0.56028830 -4.38800000
H -0.44978380 -0.12728830 -3.81700000
C -0.84678380 2.99871170 -7.69300000
C 2.72421620 -3.24028830 -4.20200000
C 1.93321620 -1.87728830 -6.08200000
H 2.52021620 -2.34528830 -6.66400000
C 1.84421620 -2.24228830 -4.73400000
N 3.46421620 -4.00128830 -3.76100000
C -0.17378380 1.76571170 -7.25500000
H 0.53021620 1.44571170 -7.80700000
C 0.94421620 -1.58128830 -3.89200000
H 0.86621620 -1.83828830 -2.98000000
C 1.17221620 -0.84828830 -6.55700000
H 1.24421620 -0.60228830 -7.47100000
C 0.28821620 -0.14428830 -5.72500000
C -0.44678380 1.05871170 -6.17500000
H -1.17778380 1.34471170 -5.64100000
C -1.78178380 3.68171170 -6.91300000
H -2.01278380 3.33971170 -6.05700000
C -0.53378380 3.53771170 -8.93900000
H 0.10121620 3.09871170 -9.49100000
C -3.08778380 8.94171170 -11.91100000
H -2.46578380 8.50871170 -12.48300000
C -2.06778380 5.38271170 -8.60700000
C -5.63878380 11.62271170 -12.09700000
C -4.84778380 10.25871170 -10.21700000
H -5.43478380 10.72771170 -9.63500000
C -4.75978380 10.62371170 -11.56600000
N -6.37878380 12.38271170 -12.53900000
C -2.74078380 6.61571170 -9.04500000
H -3.44478380 6.93571170 -8.49300000
C -3.85878380 9.96271170 -12.40800000
H -3.78078380 10.21971170 -13.31900000
C -4.08778380 9.23071170 -9.74300000
H -4.15878380 8.98371170 -8.82900000
C -3.20278380 8.52571170 -10.57500000
C -2.46778380 7.32271170 -10.12400000
H -1.73678380 7.03671170 -10.65900000
C -1.13278380 4.69971170 -9.38700000
H -0.90178380 5.04171170 -10.24300000
C -2.38078380 4.84371170 -7.36000000
H -3.01578380 5.28371170 -6.80900000

## Sheet: Supplementary Table 6
Coordinates of the fully optimized structure of crisaborole @ F[3]A1-[P(O)Ph]3.
P -0.97297292 -0.99999999 0.00000000
P -2.45997292 6.87100001 7.96700000
P 1.92802708 9.28800001 -2.24500000
O -1.21897292 7.86000001 7.80500000
O -1.84397292 5.45500001 8.35600000
O -0.75597292 -1.23599999 1.55400000
O 0.48402708 -0.83499999 -0.61600000
O -3.34097292 6.85800001 6.80000000
O 3.03002708 8.17200001 -2.53700000
O -1.88197292 0.10500001 -0.32600000
O 2.37002708 9.94700001 -0.86200000
O 0.55302708 8.79700001 -2.28800000
C -1.40097292 4.55300001 7.35400000
C 2.22502708 2.92600001 -0.76300000
C -0.56497292 2.80600001 5.41700000
C 0.69502708 1.47800001 3.57700000
H 1.51102708 1.95300001 3.68800000
C -0.10697292 4.68700001 6.86000000
C 2.88402708 6.86600001 -2.01500000
C -1.86397292 2.70700001 5.93100000
C 3.23502708 5.27700001 -0.26700000
H 3.57002708 5.04200001 0.59000000
C -0.40397292 1.80000001 4.36700000
C 2.36402708 2.17100001 0.39300000
H 2.85502708 2.51200001 1.13200000
C 1.77602708 0.90200001 0.46000000
C 1.80102708 0.11800001 1.75100000
H 2.63702708 0.31900001 2.24200000
H 1.79002708 -0.85099999 1.54900000
C 1.46802708 3.44700001 -2.97000000
H 1.95702708 3.14400001 -3.77500000
H 0.53102708 3.65200001 -3.21500000
C 3.37302708 6.59600001 -0.73700000
C 1.53402708 2.42000001 -1.87000000
C 0.31802708 3.77500001 5.89100000
H 1.20602708 3.81500001 5.55700000
C -0.53197292 7.94700001 6.57500000
C 0.60802708 0.46600001 2.62300000
C 2.14002708 4.63300001 -2.33500000
C 2.42702708 7.87700001 2.18200000
H 2.90802708 7.15000001 2.56000000
C 1.38302708 8.45800001 2.88800000
C 2.28302708 5.92500001 -2.82900000
H 1.97702708 6.15400001 -3.69900000
C 0.48202708 7.02600001 6.30400000
C 1.08902708 0.44400001 -0.65500000
C -2.28497292 3.57600001 6.93200000
H -3.15197292 3.50100001 7.31300000
C -3.16797292 7.40300001 9.51100000
C -0.87597292 8.96900001 5.70200000
H -1.56697292 9.58500001 5.91700000
C 2.61002708 4.32100001 -1.05200000
C 1.16802708 7.13900001 5.10700000
H 1.86402708 6.52700001 4.90000000
C 0.67102708 9.54900001 2.35500000
C -0.18097292 9.06200001 4.50400000
C 0.77002708 5.86100001 7.24400000
H 1.72402708 5.60400001 7.17800000
H 0.58402708 6.12900001 8.17900000
C 0.98602708 10.02200001 1.09600000
H 0.50902708 10.75000001 0.71500000
C 0.83902708 8.14700001 4.20900000
C -0.34397292 10.04700001 3.36200000
H -1.26197292 10.01800001 2.99100000
H -0.13897292 10.97100001 3.65200000
C -2.62997292 1.61800001 5.21900000
H -3.42697292 1.98200001 4.75800000
H -2.91397292 0.90800001 5.84800000
C -1.71997292 0.09400001 3.27700000
H -2.53097292 -0.38899999 3.17200000
C -1.61097292 1.09700001 4.22600000
C 0.95602708 1.16300001 -1.83200000
H 0.48802708 0.80900001 -2.57900000
C -0.62597292 -0.18599999 2.48900000
C 2.01902708 9.40400001 0.40200000
C 3.90402708 7.69600001 0.14700000
H 4.36502708 8.37300001 -0.40900000
H 4.56202708 7.32000001 0.78300000
C 2.77402708 8.35600001 0.91700000
C -1.43797292 -2.60699999 -0.57500000
C -0.52397292 -3.65599999 -0.57000000
H 0.36102708 -3.51499999 -0.25600000
C 2.36202708 10.56500001 -3.40600000
C -0.90897292 -4.90799999 -1.02500000
H -0.28397292 -5.62299999 -1.03500000
C -2.75597292 6.92500001 10.73400000
H -2.06897292 6.27100001 10.78400000
C -2.19397292 -5.11399999 -1.46100000
H -2.45797292 -5.97599999 -1.75400000
C -4.19197292 8.33300001 9.45300000
H -4.49697292 8.64900001 8.61100000
C -4.34997292 8.34500001 11.82800000
H -4.74397292 8.67800001 12.62500000
C 1.35502708 11.15800001 -4.14200000
H 0.45702708 10.86000001 -4.05400000
C 3.65302708 10.99500001 -3.56100000
H 4.34902708 10.58200001 -3.06500000
C -2.72497292 -2.80999999 -1.04300000
H -3.34297292 -2.08799999 -1.06900000
C 2.94902708 12.62200001 -5.15000000
H 3.15002708 13.33800001 -5.74200000
C -4.77297292 8.80400001 10.62000000
H -5.46897292 9.44800001 10.57500000
C 1.66602708 12.19500001 -5.01300000
H 0.97502708 12.60900001 -5.51800000
C -3.35397292 7.40200001 11.89800000
H -3.06997292 7.07600001 12.74400000
C -3.10697292 -4.07199999 -1.47600000
H -3.99397292 -4.22099999 -1.78200000
C 3.95302708 12.02400001 -4.43900000
H 4.85102708 12.31500001 -4.54400000
O -5.39397292 9.55100001 -6.22400000
H -5.45097292 9.75300001 -7.03700000
O -3.40897292 8.50700001 -7.02700000
O -2.54897292 4.75300001 -2.47900000
N 1.46802708 4.71500001 2.86300000
C -0.15797292 4.84400001 0.87100000
C -0.87297292 3.69300001 0.50900000
H -0.80297292 2.90500001 1.03500000
C 0.73402708 4.79300001 1.99600000
C -0.26997292 6.00100001 0.10500000
H 0.20802708 6.78400001 0.35500000
C -1.67197292 3.70500001 -0.59900000
H -2.15597292 2.92700001 -0.85000000
C -1.07497292 6.01200001 -1.01800000
H -1.14797292 6.79600001 -1.54900000
C -3.96697292 7.88900001 -4.78700000
C -1.76997292 4.87200001 -1.36000000
C -2.86097292 7.14400001 -5.19500000
C -4.51497292 7.64600001 -3.53900000
H -5.24897292 8.16500001 -3.23300000
C -2.93597292 5.88900001 -3.19300000
C -2.32397292 6.12800001 -4.40200000
H -1.56997292 5.62500001 -4.68500000
C -3.99297292 6.64700001 -2.73600000
H -4.36197292 6.48400001 -1.87500000
B -4.33797292 8.74600001 -6.03600000
C -2.45397292 7.51800001 -6.58400000
H -1.53797292 7.89300001 -6.58800000
H -2.47497292 6.72500001 -7.17600000

## Sheet: Supplementary Table 7
Coordinates of the fully optimized structure of alectinib @ F[3]A1-[P(O)Ph]3.
P -0.46992481 2.72556387 0.00000000
P 1.57707519 6.06456387 10.80200000
P 2.00207519 -4.63743613 8.14900000
O -1.26092481 3.87356387 0.76000000
O 1.19007519 -4.22143613 9.44900000
O 0.52707519 6.68056387 9.77200000
O 0.91107519 -4.89043613 7.01900000
O -1.33892481 1.39956387 0.12300000
O 0.75107519 5.05556387 11.70500000
O 3.04907519 -3.68743613 7.77400000
O 0.90807519 2.57256387 0.46900000
O 2.76907519 5.50556387 10.18500000
C 0.05607519 1.14556387 10.55400000
C -1.94492481 3.29256387 2.99300000
C -0.98192481 4.47956387 4.85000000
C 0.12707519 -0.28643613 10.20200000
C -1.28592481 4.50756387 7.42000000
H -1.97092481 3.84856387 7.41600000
C -0.22192481 -1.27343613 2.36900000
C 0.51707519 3.72256387 11.30600000
C -1.01892481 -0.99943613 3.49600000
C -0.59392481 3.45256387 10.50500000
C -0.65392481 -1.94143613 4.55900000
C -0.71492481 4.90856387 6.23500000
C 0.36507519 -2.78043613 4.08100000
C 1.27907519 -0.82143613 10.79000000
C -1.86792481 3.52656387 4.36800000
H -2.41792481 3.03656387 4.96900000
C 0.40507519 -3.86043613 6.19700000
C -1.89492481 0.05856387 3.50800000
H -2.42892481 0.22356387 4.27700000
C -1.13092481 -3.20143613 8.11500000
H -2.07892481 -2.91743613 8.15500000
H -1.08592481 -4.15343613 8.38400000
C -2.82092481 2.17156387 2.46000000
H -3.59892481 2.03856387 3.05800000
H -3.15692481 2.40656387 1.55900000
C -1.15392481 -2.08243613 5.85200000
H -1.84992481 -1.51443613 6.15700000
C -1.99992481 0.89756387 2.39000000
C 0.90307519 -3.74743613 4.91200000
H 1.59707519 -4.31943613 4.60800000
C 1.39907519 2.75656387 11.74600000
H 2.13607519 2.97856387 12.30100000
C -0.16292481 5.21456387 3.99200000
C -0.82192481 2.12356387 10.14800000
H -1.58192481 1.89456387 9.62500000
C 0.14107519 6.03456387 8.57100000
C -0.62692481 -3.06043613 6.69500000
C 0.29607519 5.88856387 6.20700000
C 1.16807519 1.45056387 11.34900000
C -1.22692481 0.58156387 1.27800000
C 1.63207519 -2.13243613 10.54000000
H 2.40207519 -2.51643613 10.94300000
C 0.82707519 -2.87343613 9.67800000
C -1.43792481 4.57856387 9.95100000
H -1.46092481 5.32656387 10.60000000
H -2.36592481 4.26156387 9.81400000
C -0.32292481 -2.37243613 9.08200000
C 0.71107519 -2.42443613 2.65700000
H 0.54207519 -3.18443613 2.04600000
H 1.65907519 -2.14743613 2.57600000
C -0.67292481 -1.05343613 9.36900000
H -1.46192481 -0.68043613 8.99400000
C -0.73692481 3.18456387 -1.69800000
C 0.72107519 6.16256387 4.78200000
H 1.68107519 5.95656387 4.64600000
H 0.55107519 7.10356387 4.53100000
C -0.86592481 5.06556387 8.63400000
C 0.72507519 6.45656387 7.39900000
H 1.40407519 7.12056387 7.40500000
C -1.13592481 4.04856387 2.16000000
C 1.78607519 7.43356387 11.91900000
C -1.11392481 2.26256387 -2.65600000
H -1.26492481 1.35956387 -2.40600000
C 2.01707519 0.22856387 11.59000000
H 2.04907519 -0.00643613 12.55100000
H 2.94007519 0.35856387 11.25300000
C 2.53707519 -6.27443613 8.56500000
C -0.35992481 -0.49443613 1.23300000
H 0.12807519 -0.69443613 0.44300000
C -0.51292481 4.50256387 -2.07900000
H -0.23392481 5.14456387 -1.43600000
C -0.23892481 5.01056387 2.62100000
H 0.30107519 5.50956387 2.01900000
C 0.69207519 8.06256387 12.47200000
H -0.18392481 7.75656387 12.27000000
C 1.64707519 -7.21543613 9.06800000
H 0.73607519 -6.98443613 9.19800000
C -1.08092481 3.95556387 -4.33700000
H -1.21692481 4.22456387 -5.23900000
C -0.69492481 4.87856387 -3.39800000
H -0.55292481 5.78256387 -3.65600000
C 3.07007519 7.87356387 12.21100000
H 3.82707519 7.43756387 11.83700000
C 3.23107519 8.96256387 13.06200000
H 4.10307519 9.27356387 13.27500000
C -1.27392481 2.64556387 -3.97600000
H -1.51392481 2.00256387 -4.63300000
C 0.86607519 9.14056387 13.31900000
H 0.11507519 9.56956387 13.71100000
C 2.13907519 9.58556387 13.58900000
H 2.26007519 10.34156387 14.15300000
C 2.08607519 -8.48043613 9.37800000
H 1.47107519 -9.12443613 9.71000000
C 3.87007519 -6.60843613 8.42000000
H 4.48607519 -5.96043613 8.09400000
C 3.39307519 -8.81643613 9.21200000
H 3.68307519 -9.69843613 9.41600000
C 4.31407519 -7.87443613 8.74700000
H 5.23407519 -8.10143613 8.65500000
O 6.16607519 2.67156387 9.68200000
N 3.97007519 -1.07043613 8.18300000
H 3.79107519 -1.90343613 7.96100000
O 15.00307519 -6.49443613 14.31700000
N 13.43007519 -4.29343613 13.32200000
N 10.50907519 -1.60143613 11.67200000
N -1.21992481 1.26156387 6.57500000
C 5.09107519 -0.65343613 8.83300000
C 6.15807519 -1.57943613 9.29500000
C 3.79907519 1.17256387 8.42700000
C 5.04707519 0.71856387 8.98400000
C 3.16007519 0.01156387 7.92900000
C 7.27107519 -0.78043613 9.97900000
C 7.23907519 0.60356387 10.14400000
C 5.53207519 -2.56143613 10.30800000
H 5.14307519 -2.05643613 11.05300000
H 6.22507519 -3.16543613 10.64900000
H 4.83207519 -3.08543613 9.86600000
C 1.87807519 2.44156387 7.80100000
H 1.42207519 3.27256387 7.73300000
C 12.13507519 -3.73843613 12.86400000
H 11.41907519 -4.40943613 13.05600000
C 3.13907519 2.39856387 8.35700000
H 3.55007519 3.18856387 8.68500000
C 8.35907519 -1.47943613 10.50000000
H 8.39207519 -2.42343613 10.38600000
C 6.14007519 1.44756387 9.61000000
C -0.10892481 1.29256387 6.88200000
C 1.25807519 1.27156387 7.33300000
C 1.90207519 0.03456387 7.37000000
H 1.49407519 -0.75243613 7.02800000
C 9.40207519 -0.85043613 11.18400000
C 8.29207519 1.23156387 10.83300000
H 8.26607519 2.17556387 10.93600000
C 11.78707519 -2.44143613 13.59800000
H 11.72707519 -2.62043613 14.56900000
H 12.50807519 -1.77743613 13.45100000
C 15.15307519 -5.99543613 12.98800000
H 15.43207519 -6.73743613 12.39300000
H 15.87007519 -5.31243613 12.97700000
C 10.47007519 -1.86543613 13.11100000
H 9.74007519 -2.50343613 13.30900000
H 10.28107519 -1.02443613 13.59500000
C 13.88607519 -5.38543613 12.45400000
H 14.04407519 -5.03743613 11.54200000
H 13.18107519 -6.08043613 12.40200000
C 6.72207519 -2.35043613 8.07800000
H 6.01707519 -2.90543613 7.68600000
H 7.46407519 -2.92143613 8.36800000
H 7.04507519 -1.71143613 7.40900000
C 9.36007519 0.54056387 11.36700000
C 10.77907519 -2.84543613 10.95000000
H 10.78907519 -2.66643613 9.97600000
H 10.05807519 -3.49643613 11.13600000
C 13.32007519 -4.79643613 14.68600000
H 12.59307519 -5.46843613 14.72800000
H 13.07807519 -4.04943613 15.28900000
C 12.12307519 -3.43843613 11.37300000
H 12.29107519 -4.27243613 10.86700000
H 12.84907519 -2.79943613 11.15900000
C 10.49407519 1.27356387 12.08300000
H 10.43907519 1.06256387 13.04700000
H 11.35407519 0.91356387 11.74900000
C 14.60807519 -5.42843613 15.17100000
H 15.32307519 -4.74343613 15.19700000
H 14.48007519 -5.77243613 16.09100000
C 10.52107519 2.75656387 11.93100000
H 10.58507519 2.98756387 10.98100000
H 11.29607519 3.11956387 12.40900000
H 9.70007519 3.13856387 12.30600000
