# Supplementary material for: Precise recognition of benzonitrile derivatives with supramolecular macrocycle of phosphorylated cavitand by co-crystallization method
Source: Nat Commun. 2024 Jun 22;15:5315. doi: 10.1038/s41467-024-49540-2 (PMC11193764; doi:10.1038/s41467-024-49540-2)
Supplement: Supplementary file 3 — Source Data [file 41467_2024_49540_MOESM3_ESM.zip › Source Data/Source Data-UV-vis titration experiments.xlsx]

## Sheet: Fig. S39a
Wavelength (nm)	Abs	Abs	Abs	Abs	Abs	Abs	Abs	Abs	Abs	Abs	Abs	Abs	Abs	Abs	Abs	Abs	Abs	Abs	Abs	Abs	Abs	Abs	Abs	Abs	Abs	Abs	Abs	Abs	Abs	Abs
200	0.087	0.094	0.088	0.065	0.09	0.091	0.046	0.099	0.055	0.067	0.053	0.078	0.087	0.035	0.074	0.075	0.038	0.078	0.006	0.017	0.084	0.027	0.038	0.028	0.073	0.029	0.03	0.025	0.098	0.09
201	0.121	0.116	0.079	0.076	0.097	0.082	0.09	0.072	0.062	0.096	0.075	0.073	0.073	0.107	0.075	0.072	0.054	0.058	0.041	0.066	0.026	0.051	0.047	0.005	0.028	0.047	0.04	0.018	0.12	0.108
202	0.098	0.088	0.111	0.088	0.102	0.08	0.072	0.08	0.067	0.069	0.081	0.072	0.041	0.044	0.054	0.089	0.068	0.051	0.018	0.055	0.026	0.023	0.029	0.05	0.033	0.019	0.028	0.026	0.093	0.101
203	0.092	0.148	0.109	0.111	0.104	0.123	0.089	0.057	0.084	0.094	0.06	0.086	0.069	0.091	0.116	0.054	0.064	0.055	0.042	0.048	0.071	0.055	0.077	0.051	0.08	0.032	0.012	0.036	0.106	0.125
204	0.105	0.117	0.096	0.103	0.1	0.11	0.102	0.118	0.097	0.106	0.077	0.068	0.09	0.072	0.048	0.052	0.046	0.053	0.06	0.031	0.089	0.027	0.028	0.059	0.052	0.044	0.054	0.057	0.105	0.14
205	0.12	0.104	0.089	0.118	0.1	0.111	0.084	0.103	0.076	0.085	0.078	0.1	0.082	0.108	0.06	0.064	0.057	0.044	0.07	0.073	0.046	0.068	0.042	0.038	0.051	0.073	0.077	0.027	0.117	0.121
206	0.125	0.138	0.097	0.074	0.109	0.093	0.09	0.108	0.081	0.094	0.115	0.089	0.079	0.082	0.093	0.072	0.068	0.047	0.055	0.079	0.032	0.061	0.063	0.04	0.046	0.062	0.056	0.017	0.083	0.155
207	0.123	0.116	0.091	0.106	0.109	0.101	0.065	0.079	0.076	0.067	0.088	0.101	0.109	0.074	0.081	0.089	0.07	0.042	0.079	0.043	0.041	0.038	0.037	0.035	0.031	0.065	0.058	0.035	0.111	0.134
208	0.083	0.088	0.125	0.112	0.091	0.102	0.1	0.098	0.102	0.083	0.079	0.069	0.065	0.104	0.064	0.106	0.084	0.09	0.044	0.041	0.064	0.048	0.03	0.056	0.048	0.049	0.07	0.014	0.116	0.121
209	0.13	0.125	0.134	0.141	0.119	0.112	0.077	0.113	0.098	0.128	0.081	0.079	0.108	0.08	0.095	0.062	0.047	0.078	0.067	0.082	0.049	0.06	0.06	0.059	0.039	0.052	0.068	0.058	0.095	0.142
210	0.11	0.127	0.089	0.111	0.096	0.117	0.089	0.101	0.095	0.1	0.078	0.075	0.083	0.079	0.082	0.105	0.066	0.087	0.042	0.039	0.061	0.051	0.063	0.035	0.032	0.04	0.041	0.041	0.111	0.154
211	0.096	0.138	0.091	0.116	0.086	0.092	0.07	0.088	0.067	0.08	0.088	0.035	0.083	0.078	0.064	0.058	0.04	0.026	0.034	0.051	0.047	0.049	0.064	0.068	0.013	0.018	0.035	0.053	0.088	0.091
212	0.115	0.118	0.099	0.135	0.096	0.11	0.114	0.087	0.083	0.074	0.08	0.105	0.099	0.096	0.069	0.082	0.08	0.054	0.083	0.045	0.071	0.059	0.04	0.043	0.041	0.008	0.055	0.055	0.13	0.139
213	0.115	0.14	0.147	0.09	0.112	0.137	0.092	0.06	0.087	0.095	0.057	0.074	0.08	0.084	0.08	0.075	0.054	0.063	0.068	0.071	0.047	0.04	0.09	0.059	0.044	0.044	0.026	0.024	0.147	0.138
214	0.121	0.089	0.09	0.118	0.096	0.117	0.096	0.056	0.104	0.069	0.094	0.071	0.07	0.067	0.073	0.099	0.073	0.049	0.076	0.033	0.026	0.052	0.055	0.028	0.042	0.038	0.046	0.018	0.109	0.144
215	0.123	0.098	0.119	0.124	0.116	0.114	0.096	0.136	0.112	0.134	0.129	0.105	0.107	0.1	0.098	0.096	0.078	0.095	0.108	0.084	0.086	0.083	0.054	0.069	0.082	0.076	0.045	0.035	0.14	0.161
216	0.12	0.12	0.129	0.123	0.138	0.121	0.096	0.103	0.094	0.129	0.1	0.086	0.075	0.081	0.076	0.069	0.087	0.069	0.064	0.079	0.052	0.054	0.04	0.04	0.056	0.054	0.063	0.039	0.146	0.164
217	0.13	0.082	0.113	0.104	0.1	0.073	0.062	0.069	0.072	0.089	0.09	0.123	0.1	0.039	0.032	0.063	0.054	0.031	0.037	0.056	0.022	0.009	0.065	0.034	0.001	0.016	0.037	0.049	0.109	0.137
218	0.116	0.073	0.114	0.142	0.089	0.112	0.048	0.08	0.073	0.064	0.046	0.073	0.073	0.071	0.082	0.057	0.066	0.056	0.067	0.051	0.032	0.037	0.058	0.03	0.035	0.066	0.048	0.051	0.116	0.148
219	0.095	0.123	0.109	0.104	0.117	0.13	0.086	0.068	0.095	0.097	0.067	0.094	0.076	0.07	0.062	0.097	0.076	0.079	0.062	0.043	0.031	0.056	0.071	0.064	0.049	0.032	0.062	0.045	0.116	0.149
220	0.135	0.149	0.146	0.129	0.144	0.126	0.109	0.144	0.095	0.134	0.093	0.115	0.13	0.088	0.102	0.096	0.091	0.098	0.087	0.102	0.111	0.073	0.086	0.087	0.071	0.093	0.096	0.077	0.133	0.142
221	0.123	0.123	0.123	0.078	0.142	0.138	0.076	0.115	0.076	0.057	0.092	0.069	0.075	0.09	0.092	0.078	0.047	0.03	0.053	0.079	0.077	0.067	0.071	0.053	0.09	0.069	0.033	0.044	0.141	0.144
222	0.118	0.114	0.139	0.117	0.108	0.133	0.138	0.112	0.1	0.127	0.108	0.091	0.083	0.101	0.078	0.073	0.063	0.097	0.105	0.091	0.061	0.069	0.06	0.059	0.065	0.048	0.035	0.044	0.148	0.145
223	0.139	0.131	0.112	0.099	0.145	0.113	0.102	0.091	0.1	0.114	0.108	0.115	0.095	0.093	0.091	0.07	0.083	0.076	0.076	0.085	0.062	0.059	0.04	0.055	0.054	0.05	0.058	0.06	0.13	0.197
224	0.169	0.108	0.143	0.127	0.129	0.096	0.103	0.122	0.1	0.111	0.09	0.095	0.07	0.104	0.104	0.076	0.086	0.081	0.068	0.046	0.054	0.081	0.052	0.054	0.068	0.025	0.054	0.043	0.128	0.155
225	0.111	0.09	0.135	0.094	0.092	0.072	0.105	0.089	0.069	0.092	0.094	0.077	0.06	0.098	0.041	0.051	0.043	0.037	0.039	0.02	0.024	0.004	0.042	0.003	0.025	0.007	-0.005	0.02	0.131	0.116
226	0.132	0.136	0.111	0.122	0.133	0.118	0.122	0.097	0.121	0.1	0.112	0.096	0.078	0.091	0.086	0.078	0.051	0.072	0.044	0.051	0.098	0.069	0.064	0.048	0.058	0.061	0.044	0.064	0.13	0.167
227	0.12	0.111	0.109	0.094	0.078	0.085	0.088	0.091	0.075	0.088	0.116	0.09	0.07	0.067	0.064	0.08	0.08	0.053	0.057	0.071	0.058	0.044	0.059	0.044	0.035	0.064	0.015	0.04	0.109	0.136
228	0.152	0.105	0.145	0.109	0.155	0.143	0.106	0.087	0.109	0.106	0.118	0.086	0.075	0.078	0.036	0.068	0.08	0.06	0.088	0.051	0.058	0.047	0.06	0.038	0.062	0.016	0.022	0.044	0.14	0.139
229	0.135	0.124	0.139	0.131	0.115	0.118	0.092	0.113	0.078	0.11	0.096	0.075	0.075	0.081	0.096	0.095	0.063	0.045	0.056	0.059	0.045	0.043	0.034	0.025	0.051	0.056	0.06	0.062	0.129	0.152
230	0.15	0.144	0.136	0.184	0.11	0.125	0.132	0.151	0.118	0.12	0.13	0.116	0.121	0.1	0.084	0.121	0.102	0.084	0.07	0.082	0.077	0.065	0.053	0.043	0.074	0.085	0.057	0.035	0.121	0.161
231	0.142	0.124	0.16	0.167	0.16	0.116	0.111	0.101	0.11	0.141	0.097	0.114	0.114	0.108	0.092	0.097	0.074	0.095	0.078	0.08	0.056	0.044	0.066	0.051	0.065	0.047	0.055	0.064	0.135	0.161
232	0.146	0.145	0.118	0.125	0.127	0.124	0.122	0.131	0.095	0.104	0.095	0.111	0.104	0.096	0.09	0.1	0.089	0.069	0.085	0.059	0.072	0.07	0.069	0.066	0.054	0.058	0.057	0.038	0.138	0.136
233	0.133	0.126	0.103	0.104	0.154	0.106	0.121	0.14	0.112	0.122	0.111	0.095	0.094	0.085	0.093	0.097	0.098	0.059	0.06	0.075	0.058	0.054	0.027	0.07	0.064	0.064	0.034	0.048	0.138	0.14
234	0.134	0.113	0.143	0.121	0.138	0.094	0.103	0.122	0.102	0.112	0.108	0.129	0.081	0.116	0.094	0.082	0.084	0.048	0.072	0.072	0.065	0.035	0.055	0.057	0.051	0.066	0.054	0.04	0.135	0.162
235	0.136	0.14	0.118	0.139	0.134	0.104	0.112	0.111	0.091	0.106	0.085	0.11	0.104	0.08	0.088	0.077	0.071	0.066	0.055	0.045	0.039	0.058	0.05	0.086	0.066	0.052	0.039	0.028	0.145	0.152
236	0.163	0.173	0.14	0.157	0.172	0.143	0.13	0.112	0.138	0.1	0.112	0.101	0.141	0.099	0.126	0.094	0.095	0.098	0.085	0.072	0.048	0.068	0.05	0.06	0.063	0.049	0.052	0.039	0.165	0.19
237	0.216	0.226	0.23	0.205	0.195	0.204	0.195	0.169	0.178	0.153	0.152	0.167	0.131	0.142	0.122	0.127	0.118	0.116	0.091	0.103	0.106	0.086	0.067	0.097	0.083	0.086	0.076	0.086	0.213	0.228
238	0.254	0.24	0.237	0.224	0.215	0.212	0.195	0.187	0.173	0.181	0.17	0.166	0.157	0.144	0.144	0.131	0.115	0.113	0.094	0.108	0.103	0.091	0.084	0.09	0.08	0.081	0.077	0.077	0.259	0.264
239	0.292	0.269	0.26	0.253	0.249	0.226	0.232	0.211	0.211	0.198	0.194	0.188	0.181	0.165	0.153	0.14	0.127	0.119	0.107	0.112	0.104	0.104	0.095	0.097	0.089	0.08	0.083	0.078	0.281	0.3
240	0.302	0.29	0.283	0.273	0.258	0.251	0.242	0.23	0.227	0.203	0.197	0.199	0.182	0.173	0.168	0.157	0.136	0.136	0.116	0.125	0.109	0.114	0.101	0.103	0.088	0.086	0.086	0.085	0.307	0.325
241	0.305	0.287	0.282	0.275	0.268	0.25	0.243	0.227	0.222	0.207	0.202	0.195	0.188	0.178	0.166	0.152	0.137	0.132	0.117	0.118	0.109	0.108	0.097	0.095	0.089	0.083	0.085	0.086	0.308	0.319
242	0.302	0.283	0.281	0.27	0.262	0.248	0.239	0.226	0.217	0.202	0.196	0.189	0.18	0.174	0.161	0.151	0.137	0.131	0.117	0.115	0.107	0.108	0.098	0.096	0.087	0.084	0.081	0.084	0.307	0.32
243	0.294	0.277	0.27	0.262	0.255	0.243	0.231	0.221	0.214	0.198	0.194	0.187	0.177	0.171	0.159	0.149	0.137	0.131	0.117	0.115	0.106	0.104	0.098	0.095	0.086	0.082	0.08	0.083	0.3	0.311
244	0.286	0.27	0.264	0.256	0.247	0.236	0.226	0.215	0.207	0.193	0.188	0.183	0.173	0.166	0.156	0.145	0.133	0.127	0.114	0.112	0.103	0.101	0.097	0.093	0.084	0.082	0.08	0.08	0.293	0.303
245	0.277	0.264	0.257	0.248	0.239	0.23	0.219	0.21	0.201	0.189	0.184	0.177	0.168	0.161	0.152	0.142	0.131	0.125	0.113	0.11	0.102	0.1	0.094	0.091	0.082	0.081	0.079	0.078	0.284	0.296
246	0.27	0.258	0.252	0.243	0.234	0.225	0.215	0.205	0.197	0.185	0.181	0.174	0.165	0.159	0.149	0.139	0.13	0.124	0.113	0.108	0.1	0.097	0.094	0.089	0.082	0.081	0.078	0.078	0.279	0.29
247	0.268	0.256	0.249	0.24	0.231	0.221	0.213	0.203	0.195	0.184	0.179	0.172	0.163	0.157	0.148	0.139	0.129	0.123	0.113	0.109	0.1	0.097	0.093	0.088	0.083	0.08	0.078	0.078	0.276	0.287
248	0.266	0.255	0.247	0.239	0.23	0.221	0.212	0.202	0.194	0.184	0.178	0.171	0.163	0.157	0.148	0.139	0.13	0.123	0.113	0.109	0.1	0.096	0.093	0.089	0.083	0.081	0.079	0.078	0.274	0.286
249	0.268	0.257	0.25	0.24	0.232	0.222	0.213	0.203	0.196	0.185	0.18	0.173	0.164	0.158	0.149	0.14	0.132	0.125	0.114	0.11	0.102	0.097	0.094	0.09	0.084	0.082	0.08	0.08	0.277	0.29
250	0.272	0.262	0.254	0.245	0.236	0.226	0.216	0.207	0.199	0.189	0.183	0.175	0.167	0.161	0.151	0.143	0.134	0.127	0.117	0.112	0.103	0.098	0.095	0.091	0.086	0.084	0.082	0.081	0.283	0.295
251	0.279	0.269	0.26	0.251	0.242	0.231	0.222	0.212	0.204	0.193	0.187	0.18	0.172	0.165	0.156	0.147	0.139	0.131	0.121	0.115	0.106	0.101	0.098	0.094	0.089	0.087	0.084	0.084	0.29	0.304
252	0.288	0.278	0.269	0.259	0.25	0.239	0.229	0.219	0.21	0.2	0.193	0.186	0.177	0.17	0.161	0.152	0.144	0.136	0.126	0.119	0.11	0.104	0.101	0.097	0.092	0.09	0.087	0.087	0.301	0.315
253	0.3	0.289	0.279	0.269	0.259	0.248	0.238	0.227	0.218	0.208	0.201	0.192	0.184	0.177	0.167	0.158	0.15	0.141	0.131	0.124	0.114	0.108	0.105	0.1	0.096	0.093	0.091	0.09	0.312	0.328
254	0.312	0.302	0.291	0.281	0.27	0.258	0.249	0.237	0.228	0.217	0.21	0.201	0.192	0.184	0.174	0.165	0.156	0.147	0.137	0.129	0.119	0.112	0.109	0.105	0.1	0.098	0.095	0.094	0.327	0.343
255	0.327	0.316	0.305	0.293	0.282	0.27	0.259	0.247	0.238	0.227	0.219	0.21	0.2	0.192	0.181	0.172	0.163	0.154	0.143	0.135	0.124	0.117	0.114	0.109	0.105	0.102	0.099	0.099	0.342	0.359
256	0.341	0.33	0.317	0.306	0.294	0.282	0.27	0.259	0.248	0.237	0.228	0.218	0.209	0.2	0.189	0.179	0.17	0.16	0.149	0.141	0.129	0.122	0.119	0.114	0.109	0.107	0.104	0.103	0.358	0.376
257	0.356	0.344	0.331	0.319	0.307	0.293	0.282	0.269	0.259	0.246	0.238	0.228	0.218	0.209	0.197	0.187	0.178	0.166	0.156	0.146	0.134	0.126	0.123	0.118	0.114	0.111	0.109	0.107	0.374	0.393
258	0.372	0.359	0.346	0.333	0.32	0.306	0.294	0.281	0.27	0.257	0.248	0.237	0.227	0.218	0.205	0.194	0.185	0.174	0.162	0.152	0.14	0.131	0.129	0.123	0.119	0.116	0.113	0.112	0.39	0.411
259	0.387	0.375	0.36	0.347	0.334	0.319	0.306	0.293	0.281	0.268	0.259	0.247	0.237	0.227	0.214	0.202	0.193	0.181	0.169	0.159	0.145	0.137	0.134	0.129	0.124	0.121	0.119	0.117	0.408	0.429
260	0.404	0.39	0.375	0.361	0.348	0.333	0.319	0.305	0.293	0.279	0.269	0.257	0.246	0.236	0.223	0.211	0.201	0.188	0.176	0.165	0.151	0.142	0.139	0.134	0.13	0.126	0.123	0.122	0.424	0.447
261	0.419	0.406	0.391	0.376	0.361	0.345	0.332	0.317	0.305	0.29	0.28	0.268	0.256	0.245	0.232	0.219	0.208	0.196	0.183	0.171	0.157	0.148	0.145	0.139	0.135	0.132	0.129	0.127	0.441	0.465
262	0.434	0.42	0.404	0.389	0.374	0.358	0.343	0.328	0.315	0.301	0.289	0.277	0.265	0.254	0.239	0.227	0.216	0.202	0.189	0.177	0.163	0.152	0.15	0.144	0.14	0.137	0.134	0.132	0.457	0.482
263	0.447	0.432	0.415	0.401	0.385	0.368	0.354	0.338	0.325	0.309	0.298	0.285	0.273	0.261	0.246	0.233	0.222	0.208	0.195	0.182	0.167	0.157	0.154	0.149	0.145	0.141	0.139	0.137	0.47	0.496
264	0.456	0.441	0.424	0.409	0.393	0.376	0.361	0.345	0.331	0.315	0.304	0.29	0.278	0.267	0.251	0.238	0.226	0.212	0.198	0.186	0.171	0.16	0.157	0.152	0.148	0.144	0.142	0.14	0.481	0.507
265	0.46	0.446	0.428	0.413	0.397	0.379	0.364	0.348	0.335	0.319	0.307	0.293	0.281	0.269	0.254	0.24	0.229	0.214	0.2	0.188	0.172	0.161	0.159	0.153	0.149	0.146	0.143	0.142	0.485	0.512
266	0.46	0.445	0.427	0.412	0.396	0.378	0.364	0.347	0.334	0.318	0.306	0.293	0.281	0.269	0.254	0.24	0.229	0.214	0.2	0.188	0.172	0.162	0.159	0.154	0.15	0.147	0.144	0.142	0.484	0.511
267	0.454	0.439	0.423	0.407	0.392	0.374	0.36	0.344	0.33	0.315	0.303	0.29	0.278	0.266	0.251	0.237	0.227	0.212	0.199	0.186	0.171	0.16	0.158	0.153	0.149	0.147	0.144	0.143	0.478	0.505
268	0.444	0.431	0.414	0.399	0.384	0.368	0.352	0.337	0.324	0.309	0.298	0.285	0.273	0.262	0.247	0.234	0.223	0.208	0.195	0.184	0.169	0.158	0.156	0.151	0.148	0.146	0.144	0.142	0.468	0.494
269	0.432	0.419	0.403	0.389	0.374	0.358	0.344	0.329	0.316	0.301	0.29	0.278	0.266	0.255	0.241	0.228	0.218	0.204	0.191	0.179	0.165	0.155	0.153	0.149	0.146	0.144	0.142	0.141	0.455	0.48
270	0.418	0.406	0.391	0.376	0.362	0.347	0.333	0.319	0.307	0.292	0.282	0.27	0.259	0.248	0.234	0.222	0.212	0.198	0.187	0.175	0.161	0.151	0.15	0.147	0.144	0.142	0.14	0.139	0.44	0.464
271	0.403	0.391	0.377	0.364	0.35	0.335	0.322	0.308	0.296	0.282	0.273	0.261	0.25	0.24	0.227	0.215	0.206	0.193	0.181	0.17	0.156	0.147	0.145	0.142	0.14	0.138	0.137	0.136	0.424	0.447
272	0.387	0.376	0.362	0.349	0.336	0.322	0.309	0.296	0.285	0.272	0.263	0.252	0.241	0.232	0.219	0.208	0.198	0.186	0.175	0.164	0.151	0.142	0.141	0.137	0.135	0.133	0.132	0.131	0.407	0.429
273	0.371	0.361	0.347	0.335	0.322	0.309	0.297	0.284	0.273	0.262	0.253	0.242	0.232	0.223	0.211	0.2	0.191	0.179	0.168	0.158	0.146	0.136	0.135	0.132	0.13	0.128	0.126	0.126	0.39	0.411
274	0.355	0.345	0.333	0.321	0.309	0.297	0.285	0.273	0.263	0.251	0.243	0.232	0.223	0.214	0.203	0.192	0.184	0.172	0.162	0.153	0.141	0.132	0.13	0.127	0.125	0.123	0.121	0.12	0.374	0.394
275	0.341	0.332	0.32	0.309	0.297	0.285	0.274	0.263	0.253	0.242	0.234	0.224	0.215	0.207	0.195	0.186	0.177	0.166	0.157	0.147	0.135	0.127	0.126	0.123	0.121	0.119	0.118	0.117	0.359	0.378
276	0.328	0.32	0.308	0.298	0.287	0.275	0.264	0.253	0.244	0.234	0.226	0.217	0.208	0.2	0.189	0.179	0.172	0.161	0.152	0.143	0.131	0.123	0.123	0.12	0.118	0.117	0.116	0.115	0.345	0.363
277	0.316	0.307	0.296	0.286	0.276	0.264	0.255	0.244	0.235	0.225	0.218	0.209	0.2	0.192	0.182	0.173	0.166	0.156	0.147	0.138	0.127	0.12	0.119	0.117	0.115	0.113	0.113	0.112	0.331	0.349
278	0.302	0.294	0.283	0.274	0.264	0.253	0.244	0.233	0.225	0.215	0.209	0.2	0.192	0.185	0.175	0.167	0.16	0.149	0.141	0.133	0.122	0.115	0.114	0.112	0.111	0.109	0.109	0.108	0.316	0.333
279	0.287	0.28	0.27	0.261	0.252	0.241	0.232	0.222	0.215	0.205	0.199	0.191	0.183	0.176	0.167	0.159	0.152	0.143	0.135	0.127	0.117	0.11	0.109	0.107	0.105	0.104	0.103	0.102	0.301	0.317
280	0.269	0.263	0.254	0.245	0.237	0.226	0.218	0.209	0.201	0.193	0.187	0.179	0.173	0.166	0.157	0.15	0.144	0.134	0.127	0.12	0.11	0.103	0.102	0.099	0.097	0.095	0.094	0.093	0.282	0.297
281	0.252	0.246	0.238	0.23	0.221	0.212	0.205	0.196	0.189	0.181	0.176	0.168	0.162	0.156	0.147	0.14	0.135	0.126	0.119	0.113	0.103	0.097	0.095	0.092	0.089	0.087	0.085	0.084	0.264	0.278
282	0.234	0.229	0.221	0.214	0.206	0.198	0.19	0.182	0.176	0.168	0.164	0.157	0.151	0.145	0.138	0.131	0.126	0.118	0.111	0.105	0.096	0.09	0.088	0.084	0.081	0.079	0.077	0.076	0.245	0.258
283	0.216	0.212	0.204	0.198	0.19	0.183	0.176	0.168	0.162	0.156	0.151	0.145	0.139	0.135	0.127	0.121	0.117	0.109	0.103	0.097	0.089	0.083	0.081	0.077	0.074	0.072	0.069	0.068	0.226	0.238
284	0.198	0.194	0.187	0.181	0.175	0.168	0.161	0.155	0.149	0.143	0.14	0.133	0.128	0.124	0.117	0.111	0.107	0.1	0.095	0.09	0.082	0.076	0.074	0.07	0.067	0.065	0.063	0.061	0.207	0.218
285	0.18	0.176	0.17	0.164	0.158	0.152	0.146	0.14	0.135	0.13	0.127	0.122	0.117	0.112	0.106	0.101	0.097	0.091	0.086	0.082	0.074	0.069	0.067	0.064	0.061	0.059	0.056	0.055	0.188	0.198
286	0.162	0.159	0.153	0.148	0.143	0.137	0.132	0.126	0.122	0.117	0.115	0.109	0.105	0.101	0.096	0.092	0.088	0.082	0.078	0.073	0.067	0.063	0.061	0.057	0.055	0.053	0.05	0.05	0.169	0.178
287	0.146	0.143	0.138	0.134	0.129	0.124	0.119	0.114	0.11	0.106	0.103	0.098	0.095	0.091	0.086	0.082	0.079	0.074	0.07	0.066	0.06	0.057	0.055	0.052	0.049	0.047	0.045	0.044	0.153	0.16
288	0.133	0.13	0.126	0.122	0.117	0.112	0.108	0.104	0.099	0.096	0.093	0.089	0.086	0.083	0.078	0.075	0.072	0.067	0.064	0.06	0.055	0.051	0.05	0.047	0.044	0.043	0.041	0.04	0.139	0.146
289	0.124	0.121	0.117	0.113	0.109	0.105	0.101	0.096	0.093	0.089	0.087	0.083	0.08	0.077	0.073	0.069	0.067	0.063	0.059	0.056	0.051	0.048	0.047	0.043	0.041	0.04	0.038	0.037	0.13	0.136
290	0.119	0.116	0.112	0.108	0.104	0.1	0.096	0.092	0.088	0.085	0.083	0.079	0.076	0.073	0.07	0.066	0.064	0.059	0.057	0.053	0.048	0.045	0.044	0.041	0.039	0.037	0.036	0.035	0.124	0.13
291	0.116	0.114	0.11	0.106	0.101	0.098	0.094	0.089	0.086	0.083	0.081	0.077	0.074	0.071	0.067	0.064	0.062	0.058	0.055	0.051	0.047	0.044	0.043	0.04	0.038	0.036	0.035	0.034	0.121	0.127
292	0.116	0.114	0.109	0.106	0.101	0.097	0.094	0.089	0.086	0.083	0.081	0.077	0.074	0.071	0.067	0.064	0.062	0.058	0.054	0.051	0.047	0.044	0.043	0.04	0.038	0.036	0.035	0.033	0.122	0.128
293	0.117	0.115	0.11	0.107	0.102	0.098	0.095	0.09	0.087	0.083	0.081	0.077	0.074	0.071	0.067	0.064	0.062	0.058	0.054	0.051	0.047	0.043	0.042	0.039	0.038	0.036	0.034	0.033	0.123	0.13
294	0.12	0.117	0.112	0.109	0.104	0.1	0.096	0.092	0.088	0.085	0.083	0.078	0.075	0.073	0.068	0.065	0.063	0.059	0.055	0.052	0.047	0.044	0.043	0.04	0.038	0.036	0.034	0.034	0.126	0.132
295	0.124	0.121	0.116	0.112	0.108	0.103	0.099	0.095	0.091	0.088	0.085	0.081	0.078	0.075	0.071	0.067	0.065	0.06	0.057	0.053	0.049	0.045	0.044	0.041	0.039	0.037	0.036	0.034	0.13	0.137
296	0.13	0.126	0.121	0.117	0.112	0.108	0.104	0.099	0.095	0.091	0.088	0.084	0.081	0.078	0.073	0.07	0.067	0.063	0.059	0.055	0.05	0.047	0.045	0.043	0.04	0.038	0.037	0.036	0.136	0.143
297	0.136	0.133	0.127	0.123	0.118	0.113	0.109	0.104	0.099	0.095	0.093	0.088	0.085	0.081	0.077	0.073	0.07	0.065	0.061	0.058	0.052	0.049	0.047	0.044	0.042	0.04	0.038	0.037	0.143	0.15
298	0.146	0.142	0.136	0.131	0.126	0.12	0.116	0.11	0.106	0.101	0.098	0.094	0.09	0.087	0.081	0.077	0.074	0.069	0.065	0.061	0.055	0.052	0.05	0.046	0.044	0.042	0.04	0.039	0.153	0.161
299	0.157	0.153	0.146	0.141	0.136	0.13	0.124	0.119	0.114	0.109	0.106	0.101	0.097	0.093	0.087	0.083	0.08	0.074	0.07	0.065	0.059	0.055	0.053	0.05	0.047	0.045	0.043	0.041	0.165	0.174
300	0.17	0.166	0.159	0.153	0.147	0.141	0.135	0.129	0.124	0.118	0.115	0.109	0.105	0.1	0.095	0.089	0.086	0.08	0.075	0.07	0.064	0.059	0.058	0.054	0.05	0.048	0.046	0.045	0.179	0.189
301	0.186	0.181	0.173	0.167	0.161	0.153	0.147	0.14	0.135	0.129	0.124	0.119	0.114	0.109	0.103	0.097	0.093	0.086	0.082	0.076	0.069	0.064	0.062	0.058	0.055	0.052	0.049	0.048	0.196	0.207
302	0.203	0.197	0.189	0.182	0.175	0.167	0.161	0.153	0.147	0.141	0.136	0.129	0.123	0.118	0.111	0.105	0.101	0.094	0.088	0.082	0.075	0.069	0.067	0.062	0.059	0.056	0.054	0.052	0.214	0.226
303	0.219	0.212	0.203	0.196	0.188	0.18	0.172	0.164	0.158	0.151	0.145	0.138	0.133	0.126	0.12	0.113	0.108	0.1	0.094	0.088	0.08	0.074	0.072	0.067	0.063	0.06	0.057	0.055	0.231	0.244
304	0.231	0.224	0.215	0.207	0.198	0.19	0.182	0.173	0.166	0.158	0.153	0.145	0.139	0.133	0.125	0.118	0.113	0.105	0.099	0.092	0.084	0.077	0.074	0.07	0.066	0.063	0.06	0.058	0.244	0.258
305	0.238	0.23	0.22	0.212	0.203	0.194	0.186	0.178	0.17	0.162	0.156	0.148	0.142	0.136	0.128	0.12	0.115	0.107	0.1	0.094	0.085	0.079	0.076	0.071	0.067	0.064	0.061	0.059	0.25	0.265
306	0.235	0.227	0.218	0.21	0.201	0.192	0.184	0.176	0.168	0.16	0.155	0.147	0.141	0.135	0.127	0.119	0.114	0.105	0.099	0.092	0.084	0.078	0.075	0.07	0.066	0.063	0.06	0.058	0.248	0.263
307	0.228	0.22	0.211	0.203	0.195	0.186	0.178	0.17	0.163	0.155	0.15	0.142	0.136	0.13	0.123	0.115	0.11	0.102	0.096	0.09	0.081	0.076	0.073	0.068	0.064	0.061	0.059	0.056	0.24	0.254
308	0.217	0.21	0.201	0.194	0.186	0.177	0.17	0.162	0.155	0.147	0.142	0.136	0.13	0.124	0.116	0.109	0.105	0.097	0.091	0.085	0.077	0.072	0.069	0.065	0.061	0.058	0.056	0.053	0.229	0.242
309	0.207	0.199	0.191	0.184	0.177	0.169	0.162	0.154	0.148	0.141	0.136	0.129	0.123	0.118	0.11	0.104	0.1	0.092	0.086	0.081	0.073	0.068	0.066	0.061	0.058	0.055	0.053	0.05	0.218	0.23
310	0.199	0.192	0.184	0.177	0.17	0.163	0.156	0.149	0.142	0.135	0.131	0.124	0.119	0.113	0.107	0.1	0.096	0.089	0.083	0.078	0.071	0.066	0.063	0.059	0.055	0.053	0.051	0.049	0.21	0.223
311	0.195	0.188	0.18	0.174	0.166	0.159	0.153	0.145	0.139	0.132	0.127	0.121	0.115	0.111	0.104	0.098	0.094	0.086	0.081	0.076	0.069	0.064	0.062	0.057	0.054	0.052	0.049	0.047	0.206	0.218
312	0.193	0.186	0.178	0.172	0.164	0.157	0.151	0.143	0.137	0.131	0.126	0.12	0.114	0.109	0.103	0.097	0.092	0.085	0.08	0.074	0.068	0.063	0.061	0.057	0.053	0.051	0.049	0.047	0.203	0.215
313	0.191	0.185	0.177	0.171	0.164	0.156	0.15	0.143	0.137	0.13	0.125	0.119	0.113	0.108	0.102	0.096	0.092	0.085	0.079	0.074	0.067	0.063	0.06	0.056	0.053	0.05	0.048	0.046	0.202	0.214
314	0.19	0.183	0.176	0.169	0.162	0.155	0.148	0.141	0.135	0.128	0.124	0.118	0.113	0.107	0.101	0.095	0.091	0.084	0.078	0.073	0.066	0.062	0.059	0.056	0.052	0.05	0.048	0.046	0.2	0.212
315	0.186	0.18	0.172	0.166	0.159	0.152	0.145	0.138	0.133	0.126	0.121	0.115	0.11	0.105	0.098	0.093	0.088	0.082	0.076	0.072	0.065	0.06	0.058	0.054	0.051	0.049	0.047	0.044	0.197	0.208
316	0.18	0.174	0.167	0.16	0.154	0.147	0.14	0.134	0.128	0.122	0.117	0.112	0.106	0.102	0.096	0.089	0.086	0.079	0.074	0.069	0.063	0.058	0.056	0.052	0.049	0.047	0.045	0.043	0.19	0.201
317	0.17	0.165	0.158	0.152	0.145	0.139	0.133	0.127	0.121	0.115	0.111	0.106	0.101	0.096	0.09	0.085	0.081	0.075	0.07	0.065	0.06	0.055	0.053	0.05	0.047	0.045	0.043	0.041	0.18	0.191
318	0.157	0.151	0.145	0.14	0.134	0.128	0.122	0.116	0.111	0.106	0.102	0.097	0.093	0.089	0.083	0.078	0.075	0.069	0.065	0.06	0.055	0.051	0.049	0.046	0.043	0.041	0.039	0.037	0.166	0.175
319	0.139	0.134	0.129	0.124	0.119	0.113	0.108	0.104	0.099	0.094	0.091	0.086	0.082	0.079	0.074	0.069	0.066	0.062	0.057	0.053	0.048	0.045	0.043	0.041	0.038	0.037	0.035	0.033	0.147	0.155
320	0.119	0.114	0.11	0.106	0.101	0.097	0.093	0.089	0.084	0.08	0.078	0.074	0.07	0.067	0.063	0.059	0.057	0.053	0.049	0.046	0.042	0.039	0.037	0.035	0.033	0.031	0.03	0.029	0.125	0.132
321	0.097	0.093	0.09	0.087	0.083	0.079	0.076	0.072	0.069	0.066	0.064	0.06	0.057	0.055	0.051	0.048	0.046	0.043	0.04	0.038	0.034	0.032	0.03	0.029	0.027	0.026	0.025	0.023	0.102	0.108
322	0.077	0.074	0.071	0.068	0.066	0.063	0.06	0.057	0.055	0.052	0.05	0.048	0.045	0.043	0.041	0.039	0.037	0.034	0.032	0.03	0.028	0.025	0.024	0.023	0.021	0.021	0.02	0.019	0.08	0.085
323	0.059	0.057	0.055	0.053	0.051	0.048	0.046	0.044	0.042	0.04	0.039	0.037	0.035	0.034	0.032	0.03	0.029	0.027	0.025	0.023	0.021	0.02	0.019	0.018	0.017	0.017	0.015	0.015	0.061	0.065
324	0.044	0.043	0.041	0.039	0.038	0.037	0.035	0.033	0.032	0.03	0.03	0.028	0.027	0.025	0.024	0.023	0.022	0.02	0.019	0.018	0.016	0.015	0.015	0.014	0.013	0.013	0.012	0.012	0.046	0.048
325	0.033	0.032	0.031	0.03	0.029	0.028	0.026	0.025	0.024	0.023	0.023	0.021	0.02	0.02	0.018	0.017	0.017	0.016	0.015	0.014	0.013	0.012	0.011	0.011	0.01	0.01	0.009	0.009	0.034	0.036
326	0.025	0.024	0.023	0.023	0.022	0.021	0.02	0.019	0.018	0.018	0.017	0.016	0.015	0.015	0.014	0.013	0.013	0.012	0.011	0.011	0.01	0.009	0.009	0.009	0.008	0.008	0.007	0.007	0.025	0.027
327	0.018	0.018	0.018	0.017	0.016	0.016	0.015	0.014	0.013	0.013	0.013	0.013	0.012	0.011	0.011	0.01	0.01	0.009	0.009	0.008	0.008	0.007	0.007	0.007	0.006	0.006	0.005	0.005	0.018	0.02
328	0.014	0.014	0.013	0.013	0.012	0.012	0.011	0.011	0.01	0.01	0.011	0.01	0.009	0.009	0.008	0.008	0.008	0.007	0.007	0.006	0.006	0.006	0.006	0.006	0.005	0.005	0.005	0.004	0.014	0.015
329	0.011	0.011	0.01	0.01	0.009	0.009	0.009	0.008	0.008	0.008	0.008	0.008	0.007	0.007	0.007	0.006	0.007	0.006	0.006	0.005	0.005	0.004	0.004	0.004	0.004	0.004	0.004	0.003	0.01	0.011
330	0.008	0.009	0.009	0.008	0.008	0.007	0.007	0.007	0.007	0.006	0.007	0.006	0.006	0.006	0.006	0.005	0.006	0.005	0.005	0.004	0.004	0.004	0.004	0.004	0.003	0.003	0.003	0.003	0.008	0.008
331	0.007	0.007	0.006	0.007	0.006	0.006	0.006	0.005	0.005	0.005	0.005	0.005	0.005	0.005	0.004	0.004	0.005	0.004	0.004	0.004	0.003	0.003	0.003	0.003	0.003	0.003	0.002	0.003	0.006	0.007
332	0.005	0.006	0.005	0.005	0.005	0.005	0.005	0.005	0.004	0.004	0.005	0.004	0.004	0.004	0.004	0.004	0.004	0.003	0.003	0.003	0.003	0.003	0.003	0.003	0.002	0.002	0.002	0.002	0.005	0.005
333	0.005	0.005	0.005	0.005	0.004	0.004	0.004	0.004	0.004	0.004	0.004	0.004	0.003	0.003	0.003	0.003	0.004	0.003	0.003	0.002	0.003	0.003	0.002	0.003	0.002	0.002	0.002	0.002	0.004	0.004
334	0.004	0.004	0.004	0.004	0.004	0.004	0.003	0.004	0.003	0.004	0.004	0.003	0.004	0.003	0.003	0.003	0.003	0.003	0.003	0.003	0.002	0.003	0.003	0.003	0.002	0.002	0.002	0.002	0.003	0.004
335	0.003	0.004	0.004	0.004	0.003	0.004	0.003	0.003	0.003	0.003	0.004	0.003	0.003	0.003	0.003	0.003	0.003	0.003	0.002	0.002	0.002	0.002	0.002	0.002	0.002	0.002	0.002	0.002	0.003	0.003
336	0.003	0.003	0.003	0.003	0.003	0.003	0.003	0.003	0.003	0.003	0.004	0.003	0.003	0.003	0.003	0.002	0.004	0.002	0.002	0.002	0.002	0.002	0.002	0.002	0.001	0.002	0.002	0.002	0.003	0.003
337	0.003	0.003	0.003	0.003	0.003	0.003	0.003	0.003	0.002	0.002	0.003	0.002	0.003	0.002	0.002	0.003	0.003	0.002	0.002	0.002	0.002	0.002	0.002	0.002	0.001	0.002	0.002	0.001	0.002	0.002
338	0.003	0.003	0.003	0.003	0.003	0.002	0.003	0.002	0.002	0.002	0.003	0.002	0.002	0.002	0.002	0.002	0.002	0.002	0.002	0.002	0.002	0.002	0.002	0.001	0.001	0.001	0.001	0.001	0.002	0.002
339	0.003	0.003	0.002	0.002	0.002	0.003	0.002	0.002	0.002	0.002	0.003	0.002	0.002	0.002	0.002	0.002	0.003	0.002	0.002	0.002	0.002	0.002	0.002	0.001	0.001	0.001	0.001	0.001	0.002	0.002
340	0.002	0.003	0.003	0.003	0.003	0.003	0.003	0.002	0.002	0.002	0.003	0.002	0.002	0.002	0.002	0.002	0.003	0.002	0.002	0.002	0.002	0.002	0.002	0.002	0.002	0.002	0.001	0.001	0.002	0.002
341	0.002	0.002	0.002	0.002	0.002	0.002	0.002	0.002	0.002	0.002	0.002	0.002	0.002	0.002	0.002	0.001	0.003	0.001	0.001	0.001	0.003	0.001	0.002	0.001	0.001	0.001	0.001	0.001	0.001	0.001
342	0.002	0.002	0.002	0.001	0.001	0.002	0.001	0.002	0.001	0.002	0.002	0.002	0.002	0.002	0.001	0.001	0.002	0.001	0	0.001	0.002	0.001	0.001	0.001	0.001	0.001	0.001	0.001	0	0.001
343	0.001	0.002	0.002	0.001	0.001	0.002	0.002	0.002	0.002	0.002	0.002	0.001	0.002	0.002	0.002	0.001	0.002	0.001	0.001	0.001	0.002	0.001	0.001	0.001	0.001	0.001	0.001	0.001	0	0.001
344	0.001	0.002	0.002	0.002	0.002	0.002	0.002	0.001	0.002	0.002	0.002	0.001	0.001	0.002	0.001	0.001	0.002	0.001	0.001	0.001	0.002	0.001	0.001	0.001	0.001	0.001	0.001	0.001	0.001	0.001
345	0.001	0.002	0.002	0.001	0.001	0.001	0.001	0.001	0.001	0.002	0.001	0.001	0.001	0.001	0.001	0.001	0.001	0.001	0	0.001	0.003	0.001	0.001	0	0.001	0.001	0.001	0	0	0.001
346	0.002	0.002	0.002	0.001	0.001	0.002	0.001	0.002	0.001	0.002	0.001	0.001	0.001	0.001	0.001	0.001	0.002	0.001	0.001	0.001	0.002	0.001	0.001	0.001	0.001	0.001	0.001	0.001	0.001	0.001
347	0.001	0.002	0.002	0.002	0.001	0.002	0.001	0.002	0.001	0.002	0.002	0.001	0.002	0.002	0.001	0.001	0.002	0.001	0.001	0.002	0.002	0.001	0.001	0.001	0.001	0.001	0.001	0.001	0.001	0.001
348	0.001	0.001	0.001	0.001	0.001	0.001	0.001	0.002	0.001	0.002	0.001	0.001	0.001	0.001	0.001	0.001	0.002	0.001	0.001	0.001	0.002	0.001	0.001	0	0.001	0.001	0.001	0	0	0.001
349	0.001	0.002	0.002	0.001	0.001	0.001	0.002	0.001	0.001	0.002	0.002	0.001	0.002	0.001	0.001	0.001	0.002	0.001	0.001	0.001	0.001	0.001	0.001	0.001	0	0.001	0.001	0	0	0.001
350	0.001	0.002	0.002	0.001	0.001	0.002	0.001	0.001	0.001	0.002	0.002	0.001	0.001	0.001	0.001	0.001	0.001	0.001	0.001	0.002	0.002	0.001	0.001	0.001	0.001	0.001	0.001	0.001	0	0.001

## Sheet: Fig. S39b
[G1] / mol	Abs
1.5e-05	0.027
3e-05	0.052
4.5e-05	0.066
6e-05	0.084
7.5e-05	0.099
9e-05	0.115
0.000105	0.133
0.00012	0.148
0.000135	0.164
0.000165	0.177
0.000195	0.193
0.000225	0.205
0.000255	0.219
0.000285	0.231
0.000315	0.243
0.00033	0.258
0.00039	0.272
0.00045	0.283
0.00051	0.298
0.00057	0.312
0.00066	0.324
0.00075	0.34
0.00084	0.351
0.00093	0.353
0.00102	0.359
0.00111	0.363
0.0012	0.366
0.00129	0.369
0.00138	0.37

## Sheet: Fig. S39c
Wavelength (nm)	Abs	Abs	Abs	Abs	Abs	Abs	Abs	Abs	Abs	Abs
200	0.067	0.141	-0.013	0.06	0.032	0.063	0.097	0.061	0.092	0.096
201	0.036	0.126	-0.002	-0.01	0.016	0.013	0.067	0.057	0.096	0.074
202	0.043	0.124	0.019	0.042	0.079	0.064	0.097	0.094	0.123	0.092
203	0.058	0.131	-0.003	-0.012	0.058	0.041	0.072	0.058	0.104	0.13
204	0.047	0.151	-0.008	0.01	0.037	0.063	0.085	0.101	0.099	0.042
205	0.039	0.143	0.009	0.015	0.044	0.069	0.116	0.064	0.087	0.096
206	0.065	0.104	0.027	-0.001	0.034	0.081	0.096	0.1	0.11	0.102
207	-0.011	0.088	-0.025	0.012	0.014	0.042	0.075	0.066	0.067	0.118
208	0.034	0.127	0.025	-0.015	0.014	0.053	0.083	0.084	0.103	0.071
209	0.029	0.111	-0.005	0.009	0.039	0.042	0.096	0.072	0.093	0.083
210	0.08	0.13	0.032	0.038	0.044	0.088	0.122	0.085	0.112	0.092
211	0.055	0.146	0.025	0.001	0.073	0.078	0.112	0.073	0.131	0.123
212	0.052	0.116	0.01	0.038	0.011	0.038	0.112	0.062	0.093	0.101
213	0.07	0.14	0.021	0.045	0.036	0.098	0.118	0.096	0.103	0.118
214	0.026	0.102	0.017	0.018	0.037	0.039	0.086	0.087	0.093	0.08
215	0.032	0.115	-0.008	-0.006	0.037	0.096	0.066	0.054	0.099	0.079
216	0.033	0.121	-0.007	0.035	0.04	0.067	0.067	0.06	0.087	0.059
217	0.049	0.106	0.012	0.021	0.079	0.045	0.079	0.067	0.134	0.125
218	0.069	0.135	0.01	0.03	0.051	0.05	0.141	0.1	0.167	0.11
219	0.058	0.114	0.001	0.042	0.034	0.081	0.078	0.089	0.127	0.156
220	0.034	0.114	-0.015	0.026	0.016	0.052	0.101	0.071	0.109	0.108
221	0.028	0.126	0.042	0.027	0.045	0.048	0.097	0.086	0.124	0.091
222	0.003	0.13	-0.021	0.004	0.028	0.052	0.075	0.06	0.114	0.105
223	0.059	0.111	0.005	0.015	0.039	0.081	0.115	0.085	0.123	0.132
224	0.036	0.093	-0.022	0.002	0.007	0.042	0.069	0.045	0.092	0.078
225	0.039	0.126	0.027	0.026	0.05	0.076	0.106	0.08	0.135	0.128
226	0.046	0.095	-0.043	0.002	0.001	0.06	0.06	0.064	0.09	0.078
227	0.032	0.095	0.002	0.013	0.043	0.04	0.09	0.086	0.11	0.082
228	0.065	0.147	0.02	0.016	0.047	0.062	0.07	0.103	0.135	0.082
229	0.045	0.104	-0.001	0.003	0.011	0.044	0.091	0.078	0.125	0.086
230	0.063	0.144	0.023	0.046	0.058	0.041	0.08	0.098	0.122	0.11
231	0.045	0.136	0.001	0.009	0.036	0.048	0.108	0.081	0.137	0.101
232	0.064	0.152	0.017	0.042	0.028	0.098	0.134	0.092	0.143	0.09
233	0.026	0.15	-0.003	0.003	0.051	0.078	0.111	0.086	0.115	0.098
234	0.071	0.113	0.001	0.014	0.035	0.069	0.089	0.069	0.143	0.09
235	0.039	0.14	0.015	0.035	0.034	0.077	0.107	0.072	0.144	0.139
236	0.068	0.158	0.005	-0.003	0.06	0.081	0.115	0.082	0.149	0.137
237	0.069	0.198	-0.011	0.023	0.043	0.098	0.156	0.131	0.192	0.163
238	0.074	0.223	-0.009	0.014	0.066	0.105	0.164	0.133	0.22	0.186
239	0.096	0.247	-0.009	0.02	0.075	0.125	0.191	0.165	0.242	0.22
240	0.096	0.267	-0.007	0.016	0.076	0.125	0.207	0.166	0.248	0.228
241	0.093	0.262	-0.007	0.02	0.077	0.129	0.202	0.168	0.245	0.225
242	0.098	0.262	-0.005	0.022	0.079	0.129	0.201	0.166	0.246	0.226
243	0.098	0.255	-0.004	0.021	0.077	0.125	0.194	0.161	0.241	0.22
244	0.093	0.247	-0.003	0.023	0.074	0.121	0.19	0.157	0.235	0.214
245	0.094	0.242	-0.001	0.024	0.074	0.118	0.184	0.152	0.229	0.209
246	0.094	0.239	0.001	0.026	0.074	0.117	0.182	0.15	0.227	0.205
247	0.093	0.236	0.001	0.026	0.074	0.115	0.181	0.149	0.225	0.202
248	0.094	0.237	0.002	0.028	0.075	0.116	0.18	0.149	0.225	0.202
249	0.096	0.24	0.003	0.03	0.077	0.117	0.182	0.151	0.228	0.204
250	0.099	0.247	0.004	0.032	0.08	0.12	0.187	0.154	0.233	0.208
251	0.103	0.254	0.005	0.034	0.083	0.123	0.193	0.16	0.241	0.215
252	0.107	0.264	0.005	0.036	0.087	0.127	0.2	0.165	0.25	0.223
253	0.112	0.276	0.006	0.039	0.091	0.133	0.209	0.173	0.26	0.232
254	0.117	0.289	0.007	0.042	0.097	0.139	0.218	0.181	0.273	0.243
255	0.123	0.303	0.007	0.045	0.102	0.145	0.229	0.19	0.285	0.254
256	0.129	0.317	0.007	0.048	0.107	0.151	0.239	0.198	0.298	0.265
257	0.135	0.332	0.008	0.05	0.112	0.158	0.25	0.208	0.311	0.277
258	0.141	0.347	0.009	0.054	0.118	0.165	0.262	0.217	0.326	0.29
259	0.147	0.362	0.01	0.056	0.123	0.172	0.273	0.227	0.34	0.302
260	0.153	0.378	0.01	0.06	0.129	0.179	0.285	0.237	0.355	0.315
261	0.16	0.393	0.011	0.063	0.135	0.186	0.296	0.247	0.368	0.328
262	0.165	0.408	0.011	0.066	0.14	0.193	0.307	0.255	0.382	0.339
263	0.171	0.42	0.012	0.068	0.144	0.198	0.316	0.263	0.393	0.349
264	0.174	0.429	0.012	0.07	0.147	0.202	0.323	0.268	0.401	0.357
265	0.176	0.433	0.013	0.071	0.148	0.204	0.326	0.271	0.405	0.36
266	0.175	0.432	0.013	0.072	0.148	0.203	0.325	0.27	0.404	0.359
267	0.174	0.427	0.013	0.073	0.147	0.201	0.321	0.267	0.399	0.355
268	0.171	0.418	0.014	0.074	0.144	0.197	0.314	0.262	0.391	0.348
269	0.167	0.406	0.014	0.073	0.14	0.192	0.306	0.255	0.38	0.339
270	0.163	0.393	0.014	0.073	0.137	0.186	0.296	0.247	0.369	0.328
271	0.157	0.378	0.014	0.071	0.131	0.18	0.286	0.238	0.355	0.316
272	0.15	0.364	0.014	0.068	0.126	0.172	0.274	0.229	0.341	0.304
273	0.144	0.348	0.013	0.064	0.12	0.165	0.262	0.219	0.326	0.292
274	0.138	0.334	0.012	0.061	0.115	0.158	0.252	0.21	0.312	0.28
275	0.132	0.32	0.012	0.059	0.111	0.152	0.242	0.202	0.3	0.268
276	0.128	0.308	0.012	0.059	0.107	0.147	0.233	0.194	0.289	0.259
277	0.123	0.296	0.012	0.058	0.103	0.141	0.223	0.186	0.277	0.249
278	0.118	0.283	0.012	0.055	0.098	0.135	0.214	0.179	0.265	0.238
279	0.111	0.268	0.011	0.05	0.093	0.128	0.203	0.169	0.251	0.226
280	0.104	0.252	0.009	0.044	0.086	0.12	0.19	0.159	0.236	0.213
281	0.096	0.236	0.008	0.037	0.08	0.112	0.178	0.148	0.221	0.199
282	0.088	0.219	0.007	0.032	0.073	0.104	0.165	0.138	0.206	0.185
283	0.081	0.202	0.006	0.027	0.067	0.096	0.152	0.127	0.189	0.171
284	0.073	0.185	0.005	0.023	0.061	0.088	0.139	0.116	0.173	0.157
285	0.067	0.168	0.004	0.021	0.056	0.08	0.126	0.105	0.157	0.143
286	0.06	0.151	0.004	0.018	0.05	0.072	0.114	0.095	0.141	0.128
287	0.054	0.136	0.004	0.016	0.045	0.066	0.102	0.085	0.127	0.116
288	0.049	0.123	0.003	0.014	0.04	0.06	0.093	0.077	0.116	0.106
289	0.046	0.115	0.003	0.013	0.038	0.056	0.087	0.073	0.108	0.099
290	0.044	0.109	0.003	0.012	0.036	0.053	0.083	0.069	0.103	0.094
291	0.043	0.107	0.003	0.012	0.036	0.053	0.082	0.068	0.101	0.092
292	0.043	0.107	0.003	0.012	0.036	0.052	0.081	0.068	0.101	0.092
293	0.043	0.109	0.002	0.012	0.035	0.053	0.082	0.068	0.102	0.093
294	0.045	0.111	0.002	0.013	0.037	0.054	0.084	0.069	0.104	0.095
295	0.046	0.115	0.002	0.013	0.038	0.055	0.087	0.072	0.108	0.098
296	0.048	0.12	0.002	0.013	0.039	0.058	0.09	0.075	0.113	0.102
297	0.05	0.126	0.002	0.014	0.042	0.06	0.095	0.079	0.119	0.107
298	0.053	0.135	0.002	0.015	0.045	0.064	0.102	0.084	0.127	0.114
299	0.058	0.146	0.002	0.016	0.049	0.069	0.11	0.091	0.137	0.123
300	0.063	0.159	0.002	0.017	0.053	0.075	0.119	0.099	0.149	0.134
301	0.069	0.174	0.002	0.019	0.058	0.082	0.13	0.108	0.164	0.146
302	0.075	0.19	0.002	0.02	0.063	0.089	0.142	0.118	0.178	0.159
303	0.081	0.205	0.002	0.022	0.068	0.096	0.153	0.127	0.193	0.171
304	0.084	0.217	0.002	0.023	0.071	0.1	0.161	0.133	0.203	0.18
305	0.086	0.223	0.002	0.024	0.073	0.102	0.165	0.137	0.208	0.185
306	0.085	0.221	0.002	0.023	0.072	0.101	0.164	0.136	0.206	0.183
307	0.082	0.214	0.002	0.023	0.07	0.098	0.159	0.131	0.199	0.177
308	0.078	0.203	0.002	0.022	0.067	0.093	0.151	0.125	0.19	0.169
309	0.074	0.193	0.001	0.021	0.063	0.089	0.144	0.119	0.18	0.161
310	0.072	0.187	0.002	0.02	0.062	0.086	0.139	0.115	0.174	0.156
311	0.07	0.183	0.002	0.019	0.06	0.083	0.136	0.113	0.17	0.152
312	0.069	0.181	0.002	0.019	0.06	0.083	0.134	0.111	0.168	0.151
313	0.069	0.18	0.001	0.019	0.059	0.082	0.134	0.111	0.167	0.15
314	0.068	0.178	0.001	0.018	0.058	0.081	0.133	0.109	0.166	0.148
315	0.067	0.175	0.001	0.018	0.057	0.079	0.129	0.107	0.162	0.145
316	0.064	0.169	0.002	0.018	0.056	0.077	0.126	0.105	0.157	0.141
317	0.061	0.16	0.001	0.017	0.052	0.073	0.119	0.098	0.148	0.133
318	0.056	0.147	0.001	0.015	0.048	0.067	0.109	0.091	0.136	0.123
319	0.049	0.13	0.001	0.013	0.043	0.059	0.096	0.08	0.12	0.109
320	0.042	0.11	0.001	0.011	0.036	0.05	0.082	0.068	0.102	0.092
321	0.035	0.09	0.001	0.009	0.03	0.042	0.068	0.056	0.084	0.076
322	0.026	0.07	0.001	0.007	0.023	0.033	0.053	0.044	0.065	0.06
323	0.02	0.053	0	0.005	0.017	0.025	0.04	0.033	0.049	0.046
324	0.015	0.039	0	0.004	0.013	0.019	0.03	0.025	0.036	0.034
325	0.01	0.028	0	0.002	0.009	0.014	0.022	0.018	0.026	0.026
326	0.008	0.02	0	0.002	0.007	0.01	0.017	0.014	0.019	0.02
327	0.005	0.015	0	0.001	0.004	0.008	0.012	0.01	0.014	0.015
328	0.004	0.011	0	0.001	0.004	0.006	0.009	0.007	0.01	0.011
329	0.003	0.008	0	0	0.002	0.004	0.007	0.005	0.007	0.008
330	0.002	0.005	0	0	0.002	0.003	0.005	0.004	0.005	0.006
331	0.001	0.004	0	0	0.001	0.003	0.004	0.003	0.003	0.006
332	0.001	0.003	0	0	0.001	0.003	0.003	0.003	0.003	0.004
333	0.001	0.002	0	-0.001	0.001	0.002	0.002	0.002	0.002	0.004
334	0	0.001	0	-0.001	0	0.002	0.002	0.001	0.001	0.003
335	0	0.001	0	-0.001	0	0.001	0.002	0.001	0.001	0.003
336	0	0	0	-0.001	0	0.001	0.001	0.001	0	0.003
337	0	0	0	-0.001	0	0.001	0.001	0.001	0	0.003
338	-0.001	0	0	-0.001	0	0.001	0.001	0.001	0	0.002
339	0	0	0	-0.001	0	0.001	0.001	0.001	0	0.002
340	0	-0.001	0	0	0	0.001	0.001	0.001	0	0.002
341	-0.001	-0.002	-0.002	-0.001	0	0	0	0	-0.001	0.001
342	0	-0.001	0	0	0	0	0.001	0	-0.001	0.001
343	-0.001	-0.001	-0.001	-0.002	0	0	0	0	-0.001	0.001
344	0	-0.002	-0.001	-0.001	0	0	0	0	-0.001	0.001
345	-0.001	-0.002	-0.001	-0.001	0	0	0	0	-0.001	0.001
346	0	-0.001	0	-0.001	0.001	0.001	0	0	-0.001	0.002
347	0	-0.002	0	-0.001	0	0.001	0	0	-0.001	0.001
348	-0.001	-0.002	-0.001	-0.001	0	0	0	0	-0.001	0
349	-0.001	-0.002	-0.001	-0.001	0	0	0	0	-0.001	0.001
350	-0.001	-0.002	-0.001	-0.001	0	0	0	0	-0.001	0.001
235
235.2
235.4
235.6
235.8
236
236.2
236.4
236.6
236.8
237
237.2
237.4
237.6
237.8
238
238.2
238.4
238.6
238.8
239
239.2
239.4
239.6
239.8
240
240.2
240.4
240.6
240.8
241
241.2
241.4
241.6
241.8
242
242.2
242.4
242.6
242.8
243
243.2
243.4
243.6
243.8
244
244.2
244.4
244.6
244.8
245
245.2
245.4
245.6
245.8
246
246.2
246.4
246.6
246.8
247
247.2
247.4
247.6
247.8
248
248.2
248.4
248.6
248.8
249
249.2
249.4
249.6
249.8
250
250.2
250.4
250.6
250.8
251
251.2
251.4
251.6
251.8
252
252.2
252.4
252.6
252.8
253
253.2
253.4
253.6
253.8
254
254.2
254.4
254.6
254.8
255
255.2
255.4
255.6
255.8
256
256.2
256.4
256.6
256.8
257
257.2
257.4
257.6
257.8
258
258.2
258.4
258.6
258.8
259
259.2
259.4
259.6
259.8
260
260.2
260.4
260.6
260.8
261
261.2
261.4
261.6
261.8
262
262.2
262.4
262.6
262.8
263
263.2
263.4
263.6
263.8
264
264.2
264.4
264.6
264.8
265
265.2
265.4
265.6
265.8
266
266.2
266.4
266.6
266.8
267
267.2
267.4
267.6
267.8
268
268.2
268.4
268.6
268.8
269
269.2
269.4
269.6
269.8
270
270.2
270.4
270.6
270.8
271
271.2
271.4
271.6
271.8
272
272.2
272.4
272.6
272.8
273
273.2
273.4
273.6
273.8
274
274.2
274.4
274.6
274.8
275
275.2
275.4
275.6
275.8
276
276.2
276.4
276.6
276.8
277
277.2
277.4
277.6
277.8
278
278.2
278.4
278.6
278.8
279
279.2
279.4
279.6
279.8
280
280.2
280.4
280.6
280.8
281
281.2
281.4
281.6
281.8
282
282.2
282.4
282.6
282.8
283
283.2
283.4
283.6
283.8
284
284.2
284.4
284.6
284.8
285
285.2
285.4
285.6
285.8
286
286.2
286.4
286.6
286.8
287
287.2
287.4
287.6
287.8
288
288.2
288.4
288.6
288.8
289
289.2
289.4
289.6
289.8
290
290.2
290.4
290.6
290.8
291
291.2
291.4
291.6
291.8
292
292.2
292.4
292.6
292.8
293
293.2
293.4
293.6
293.8
294
294.2
294.4
294.6
294.8
295
295.2
295.4
295.6
295.8
296
296.2
296.4
296.6
296.8
297
297.2
297.4
297.6
297.8
298
298.2
298.4
298.6
298.8
299
299.2
299.4
299.6
299.8
300
300.2
300.4
300.6
300.8
301
301.2
301.4
301.6
301.8
302
302.2
302.4
302.6
302.8
303
303.2
303.4
303.6
303.8
304
304.2
304.4
304.6
304.8
305
305.2
305.4
305.6
305.8
306
306.2
306.4
306.6
306.8
307
307.2
307.4
307.6
307.8
308
308.2
308.4
308.6
308.8
309
309.2
309.4
309.6
309.8
310
310.2
310.4
310.6
310.8
311
311.2
311.4
311.6
311.8
312
312.2
312.4
312.6
312.8
313
313.2
313.4
313.6
313.8
314
314.2
314.4
314.6
314.8
315
315.2
315.4
315.6
315.8
316
316.2
316.4
316.6
316.8
317
317.2
317.4
317.6
317.8
318
318.2
318.4
318.6
318.8
319
319.2
319.4
319.6
319.8
320
320.2
320.4
320.6
320.8
321
321.2
321.4
321.6
321.8
322
322.2
322.4
322.6
322.8
323
323.2
323.4
323.6
323.8
324
324.2
324.4
324.6
324.8
325
325.2
325.4
325.6
325.8
326
326.2
326.4
326.6
326.8
327
327.2
327.4
327.6
327.8
328
328.2
328.4
328.6
328.8
329
329.2
329.4
329.6
329.8
330
330.2
330.4
330.6
330.8
331
331.2
331.4
331.6
331.8
332
332.2
332.4
332.6
332.8
333
333.2
333.4
333.6
333.8
334
334.2
334.4
334.6
334.8
335
335.2
335.4
335.6
335.8
336
336.2
336.4
336.6
336.8
337
337.2
337.4
337.6
337.8
338
338.2
338.4
338.6
338.8
339
339.2
339.4
339.6
339.8
340
340.2
340.4
340.6
340.8
341
341.2
341.4
341.6
341.8
342
342.2
342.4
342.6
342.8
343
343.2
343.4
343.6
343.8
344
344.2
344.4
344.6
344.8
345
345.2
345.4
345.6
345.8
346
346.2
346.4
346.6
346.8
347
347.2
347.4
347.6
347.8
348
348.2
348.4
348.6
348.8
349
349.2
349.4
349.6
349.8
350
350.2
350.4
350.6
350.8
351
351.2
351.4
351.6
351.8
352
352.2
352.4
352.6
352.8
353
353.2
353.4
353.6
353.8
354
354.2
354.4
354.6
354.8
355
355.2
355.4
355.6
355.8
356
356.2
356.4
356.6
356.8
357
357.2
357.4
357.6
357.8
358
358.2
358.4
358.6
358.8
359
359.2
359.4
359.6
359.8
360
360.2
360.4
360.6
360.8
361
361.2
361.4
361.6
361.8
362
362.2
362.4
362.6
362.8
363
363.2
363.4
363.6
363.8
364
364.2
364.4
364.6
364.8
365
365.2
365.4
365.6
365.8
366
366.2
366.4
366.6
366.8
367
367.2
367.4
367.6
367.8
368
368.2
368.4
368.6
368.8
369
369.2
369.4
369.6
369.8
370
370.2
370.4
370.6
370.8
371
371.2
371.4
371.6
371.8
372
372.2
372.4
372.6
372.8
373
373.2
373.4
373.6
373.8
374
374.2
374.4
374.6
374.8
375
375.2
375.4
375.6
375.8
376
376.2
376.4
376.6
376.8
377
377.2
377.4
377.6
377.8
378
378.2
378.4
378.6
378.8
379
379.2
379.4
379.6
379.8
380
380.2
380.4
380.6
380.8
381
381.2
381.4
381.6
381.8
382
382.2
382.4
382.6
382.8
383
383.2
383.4
383.6
383.8
384
384.2
384.4
384.6
384.8
385
385.2
385.4
385.6
385.8
386
386.2
386.4
386.6
386.8
387
387.2
387.4
387.6
387.8
388
388.2
388.4
388.6
388.8
389
389.2
389.4
389.6
389.8
390
390.2
390.4
390.6
390.8
391
391.2
391.4
391.6
391.8
392
392.2
392.4
392.6
392.8
393
393.2
393.4
393.6
393.8
394
394.2
394.4
394.6
394.8
395
395.2
395.4
395.6
395.8
396
396.2
396.4
396.6
396.8
397
397.2
397.4
397.6
397.8
398
398.2
398.4
398.6
398.8
399
399.2
399.4
399.6
399.8
400
400.2
400.4
400.6
400.8
401
401.2
401.4
401.6
401.8
402
402.2
402.4
402.6
402.8
403
403.2
403.4
403.6
403.8
404
404.2
404.4
404.6
404.8
405
405.2
405.4
405.6
405.8
406
406.2
406.4
406.6
406.8
407
407.2
407.4
407.6
407.8
408
408.2
408.4
408.6
408.8
409
409.2
409.4
409.6
409.8
410
410.2
410.4
410.6
410.8
411
411.2
411.4
411.6
411.8
412
412.2
412.4
412.6
412.8
413
413.2
413.4
413.6
413.8
414
414.2
414.4
414.6
414.8
415
415.2
415.4
415.6
415.8
416
416.2
416.4
416.6
416.8
417
417.2
417.4
417.6
417.8
418
418.2
418.4
418.6
418.8
419
419.2
419.4
419.6
419.8
420
420.2
420.4
420.6
420.8
421
421.2
421.4
421.6
421.8
422
422.2
422.4
422.6
422.8
423
423.2
423.4
423.6
423.8
424
424.2
424.4
424.6
424.8
425
425.2
425.4
425.6
425.8
426
426.2
426.4
426.6
426.8
427
427.2
427.4
427.6
427.8
428
428.2
428.4
428.6
428.8
429
429.2
429.4
429.6
429.8
430
430.2
430.4
430.6
430.8
431
431.2
431.4
431.6
431.8
432
432.2
432.4
432.6
432.8
433
433.2
433.4
433.6
433.8
434
434.2
434.4
434.6
434.8
435
435.2
435.4
435.6
435.8
436
436.2
436.4
436.6
436.8
437
437.2
437.4
437.6
437.8
438
438.2
438.4
438.6
438.8
439
439.2
439.4
439.6
439.8
440
440.2
440.4
440.6
440.8
441
441.2
441.4
441.6
441.8
442
442.2
442.4
442.6
442.8
443
443.2
443.4
443.6
443.8
444
444.2
444.4
444.6
444.8
445
445.2
445.4
445.6
445.8
446
446.2
446.4
446.6
446.8
447
447.2
447.4
447.6
447.8
448
448.2
448.4
448.6
448.8
449
449.2
449.4
449.6
449.8
450
450.2
450.4
450.6
450.8
451
451.2
451.4
451.6
451.8
452
452.2
452.4
452.6
452.8
453
453.2
453.4
453.6
453.8
454
454.2
454.4
454.6
454.8
455
455.2
455.4
455.6
455.8
456
456.2
456.4
456.6
456.8
457
457.2
457.4
457.6
457.8
458
458.2
458.4
458.6
458.8
459
459.2
459.4
459.6
459.8
460
460.2
460.4
460.6
460.8
461
461.2
461.4
461.6
461.8
462
462.2
462.4
462.6
462.8
463
463.2
463.4
463.6
463.8
464
464.2
464.4
464.6
464.8
465
465.2
465.4
465.6
465.8
466
466.2
466.4
466.6
466.8
467
467.2
467.4
467.6
467.8
468
468.2
468.4
468.6
468.8
469
469.2
469.4
469.6
469.8
470
470.2
470.4
470.6
470.8
471
471.2
471.4
471.6
471.8
472
472.2
472.4
472.6
472.8
473
473.2
473.4
473.6
473.8
474
474.2
474.4
474.6
474.8
475
475.2
475.4
475.6
475.8
476
476.2
476.4
476.6
476.8
477
477.2
477.4
477.6
477.8
478
478.2
478.4
478.6
478.8
479
479.2
479.4
479.6
479.8
480
480.2
480.4
480.6
480.8
481
481.2
481.4
481.6
481.8
482
482.2
482.4
482.6
482.8
483
483.2
483.4
483.6
483.8
484
484.2
484.4
484.6
484.8
485
485.2
485.4
485.6
485.8
486
486.2
486.4
486.6
486.8
487
487.2
487.4
487.6
487.8
488
488.2
488.4
488.6
488.8
489
489.2
489.4
489.6
489.8
490
490.2
490.4
490.6
490.8
491
491.2
491.4
491.6
491.8
492
492.2
492.4
492.6
492.8
493
493.2
493.4
493.6
493.8
494
494.2
494.4
494.6
494.8
495
495.2
495.4
495.6
495.8
496
496.2
496.4
496.6
496.8
497
497.2
497.4
497.6
497.8
498
498.2
498.4
498.6
498.8
499
499.2
499.4
499.6
499.8
500
500.2
500.4
500.6
500.8
501
501.2
501.4
501.6
501.8
502
502.2
502.4
502.6
502.8
503
503.2
503.4
503.6
503.8
504
504.2
504.4
504.6
504.8
505
505.2
505.4
505.6
505.8
506
506.2
506.4
506.6
506.8
507
507.2
507.4
507.6
507.8
508
508.2
508.4
508.6
508.8
509
509.2
509.4
509.6
509.8
510
510.2
510.4
510.6
510.8
511
511.2
511.4
511.6
511.8
512
512.2
512.4
512.6
512.8
513
513.2
513.4
513.6
513.8
514
514.2
514.4
514.6
514.8
515
515.2
515.4
515.6
515.8
516
516.2
516.4
516.6
516.8
517
517.2
517.4
517.6
517.8
518
518.2
518.4
518.6
518.8
519
519.2
519.4
519.6
519.8
520
520.2
520.4
520.6
520.8
521
521.2
521.4
521.6
521.8
522
522.2
522.4
522.6
522.8
523
523.2
523.4
523.6
523.8
524
524.2
524.4
524.6
524.8
525
525.2
525.4
525.6
525.8
526
526.2
526.4
526.6
526.8
527
527.2
527.4
527.6
527.8
528
528.2
528.4
528.6
528.8
529
529.2
529.4
529.6
529.8
530
530.2
530.4
530.6
530.8
531
531.2
531.4
531.6
531.8
532
532.2
532.4
532.6
532.8
533
533.2
533.4
533.6
533.8
534
534.2
534.4
534.6
534.8
535
535.2
535.4
535.6
535.8
536
536.2
536.4
536.6
536.8
537
537.2
537.4
537.6
537.8
538
538.2
538.4
538.6
538.8
539
539.2
539.4
539.6
539.8
540
540.2
540.4
540.6
540.8
541
541.2
541.4
541.6
541.8
542
542.2
542.4
542.6
542.8
543
543.2
543.4
543.6
543.8
544
544.2
544.4
544.6
544.8
545
545.2
545.4
545.6
545.8
546
546.2
546.4
546.6
546.8
547
547.2
547.4
547.6
547.8
548
548.2
548.4
548.6
548.8
549
549.2
549.4
549.6
549.8
550
550.2
550.4
550.6
550.8
551
551.2
551.4
551.6
551.8
552
552.2
552.4
552.6
552.8
553
553.2
553.4
553.6
553.8
554
554.2
554.4
554.6
554.8
555
555.2
555.4
555.6
555.8
556
556.2
556.4
556.6
556.8
557
557.2
557.4
557.6
557.8
558
558.2
558.4
558.6
558.8
559
559.2
559.4
559.6
559.8
560
560.2
560.4
560.6
560.8
561
561.2
561.4
561.6
561.8
562
562.2
562.4
562.6
562.8
563
563.2
563.4
563.6
563.8
564
564.2
564.4
564.6
564.8
565
565.2
565.4
565.6
565.8
566
566.2
566.4
566.6
566.8
567
567.2
567.4
567.6
567.8
568
568.2
568.4
568.6
568.8
569
569.2
569.4
569.6
569.8
570
570.2
570.4
570.6
570.8
571
571.2
571.4
571.6
571.8
572
572.2
572.4
572.6
572.8
573
573.2
573.4
573.6
573.8
574
574.2
574.4
574.6
574.8
575
575.2
575.4
575.6
575.8
576
576.2
576.4
576.6
576.8
577
577.2
577.4
577.6
577.8
578
578.2
578.4
578.6
578.8
579
579.2
579.4
579.6
579.8
580
580.2
580.4
580.6
580.8
581
581.2
581.4
581.6
581.8
582
582.2
582.4
582.6
582.8
583
583.2
583.4
583.6
583.8
584
584.2
584.4
584.6
584.8
585
585.2
585.4
585.6
585.8
586
586.2
586.4
586.6
586.8
587
587.2
587.4
587.6
587.8
588
588.2
588.4
588.6
588.8
589
589.2
589.4
589.6
589.8
590
590.2
590.4
590.6
590.8
591
591.2
591.4
591.6
591.8
592
592.2
592.4
592.6
592.8
593
593.2
593.4
593.6
593.8
594
594.2
594.4
594.6
594.8
595
595.2
595.4
595.6
595.8
596
596.2
596.4
596.6
596.8
597
597.2
597.4
597.6
597.8
598
598.2
598.4
598.6
598.8
599
599.2
599.4
599.6
599.8
600
600.2
600.4
600.6
600.8
601
601.2
601.4
601.6
601.8
602
602.2
602.4
602.6
602.8
603
603.2
603.4
603.6
603.8
604
604.2
604.4
[truncated: 478 more rows]

## Sheet: Fig. S39d
X F[3]A1-[P(O)Ph]3	Abs * X F[3]A1-[P(O)Ph]3
0	0
0.1	0.0297
0.2	0.0608
0.3	0.077
0.4	0.0978
0.5	0.105
0.6	0.1028
0.7	0.0861
0.8	0.0722
0.9	0.04192
1	0

## Sheet: Fig. S40a
Wavelength (nm)	Abs	Abs	Abs	Abs	Abs	Abs	Abs	Abs	Abs	Abs	Abs	Abs	Abs	Abs	Abs	Abs	Abs	Abs	Abs	Abs	Abs	Abs	Abs	Abs
200	0.148	0.16	0.138	0.13	0.124	0.143	0.124	0.14	0.129	0.105	0.122	0.132	0.111	0.115	0.086	0.086	0.098	0.084	0.07	0.059	0.041	0.083	0.06	0.072
201	0.2	0.181	0.197	0.191	0.133	0.152	0.146	0.172	0.145	0.127	0.145	0.129	0.11	0.103	0.112	0.125	0.091	0.073	0.098	0.089	0.089	0.077	0.077	0.091
202	0.13	0.151	0.127	0.138	0.154	0.1	0.117	0.096	0.104	0.108	0.071	0.094	0.09	0.091	0.081	0.072	0.04	0.061	0.057	0.053	0.057	0.031	0.055	0.049
203	0.098	0.127	0.123	0.129	0.105	0.123	0.13	0.13	0.116	0.091	0.085	0.127	0.092	0.094	0.084	0.055	0.081	0.06	0.045	0.058	0.081	0.056	0.067	0.059
204	0.137	0.152	0.183	0.165	0.141	0.153	0.134	0.121	0.107	0.128	0.105	0.13	0.091	0.125	0.093	0.109	0.096	0.097	0.073	0.082	0.073	0.088	0.065	0.071
205	0.161	0.136	0.132	0.113	0.117	0.151	0.102	0.126	0.092	0.104	0.103	0.107	0.12	0.107	0.101	0.072	0.107	0.057	0.063	0.08	0.036	0.07	0.056	0.044
206	0.162	0.175	0.152	0.172	0.17	0.166	0.134	0.136	0.155	0.135	0.123	0.113	0.125	0.153	0.09	0.137	0.093	0.08	0.099	0.088	0.095	0.086	0.089	0.053
207	0.168	0.161	0.154	0.163	0.142	0.136	0.101	0.151	0.116	0.143	0.134	0.109	0.124	0.108	0.102	0.103	0.085	0.101	0.069	0.093	0.059	0.082	0.065	0.067
208	0.135	0.131	0.164	0.112	0.148	0.109	0.096	0.119	0.122	0.157	0.09	0.113	0.104	0.13	0.102	0.095	0.083	0.074	0.082	0.077	0.088	0.073	0.091	0.074
209	0.168	0.176	0.175	0.136	0.168	0.153	0.157	0.102	0.152	0.19	0.145	0.114	0.146	0.124	0.124	0.118	0.126	0.073	0.074	0.127	0.105	0.07	0.076	0.077
210	0.17	0.168	0.135	0.125	0.131	0.126	0.12	0.133	0.085	0.124	0.081	0.124	0.117	0.1	0.097	0.07	0.082	0.049	0.032	0.065	0.066	0.075	0.066	0.066
211	0.158	0.13	0.149	0.151	0.141	0.138	0.129	0.116	0.116	0.141	0.12	0.107	0.112	0.119	0.09	0.117	0.087	0.101	0.077	0.068	0.067	0.067	0.055	0.096
212	0.166	0.158	0.143	0.204	0.162	0.145	0.145	0.143	0.148	0.147	0.139	0.127	0.124	0.104	0.093	0.094	0.088	0.089	0.081	0.109	0.086	0.062	0.071	0.066
213	0.152	0.16	0.132	0.145	0.134	0.128	0.115	0.12	0.129	0.133	0.123	0.125	0.106	0.079	0.068	0.097	0.094	0.07	0.096	0.064	0.092	0.066	0.062	0.082
214	0.186	0.153	0.157	0.145	0.124	0.145	0.153	0.151	0.153	0.119	0.123	0.124	0.141	0.134	0.109	0.076	0.107	0.071	0.087	0.084	0.086	0.091	0.105	0.088
215	0.121	0.159	0.142	0.158	0.148	0.156	0.118	0.125	0.13	0.147	0.145	0.105	0.131	0.119	0.08	0.099	0.092	0.074	0.083	0.074	0.095	0.07	0.061	0.058
216	0.15	0.138	0.166	0.129	0.102	0.13	0.116	0.121	0.08	0.097	0.093	0.099	0.083	0.06	0.058	0.099	0.054	0.061	0.058	0.043	0.059	0.045	0.056	0.03
217	0.146	0.132	0.153	0.186	0.127	0.148	0.134	0.116	0.109	0.095	0.123	0.077	0.097	0.085	0.1	0.085	0.045	0.056	0.056	0.056	0.049	0.062	0.052	0.017
218	0.161	0.183	0.15	0.136	0.185	0.194	0.136	0.15	0.12	0.124	0.114	0.128	0.144	0.123	0.094	0.107	0.083	0.086	0.096	0.089	0.091	0.065	0.105	0.061
219	0.21	0.205	0.138	0.16	0.147	0.144	0.161	0.133	0.151	0.118	0.129	0.088	0.112	0.107	0.102	0.121	0.094	0.105	0.095	0.052	0.087	0.066	0.091	0.092
220	0.204	0.18	0.206	0.168	0.175	0.156	0.188	0.128	0.159	0.136	0.151	0.117	0.14	0.118	0.145	0.105	0.119	0.105	0.089	0.077	0.078	0.07	0.103	0.115
221	0.172	0.168	0.173	0.167	0.172	0.136	0.165	0.137	0.117	0.123	0.124	0.104	0.139	0.096	0.095	0.12	0.084	0.105	0.096	0.084	0.055	0.094	0.125	0.068
222	0.181	0.182	0.214	0.217	0.188	0.136	0.159	0.148	0.145	0.161	0.154	0.139	0.168	0.165	0.133	0.126	0.144	0.128	0.117	0.112	0.09	0.101	0.113	0.086
223	0.185	0.181	0.185	0.185	0.138	0.172	0.136	0.164	0.127	0.137	0.158	0.109	0.139	0.139	0.145	0.078	0.128	0.127	0.092	0.092	0.112	0.084	0.101	0.077
224	0.151	0.196	0.177	0.136	0.167	0.175	0.161	0.132	0.147	0.137	0.14	0.11	0.144	0.109	0.09	0.084	0.09	0.074	0.09	0.077	0.059	0.06	0.069	0.097
225	0.186	0.169	0.179	0.166	0.147	0.168	0.141	0.155	0.145	0.136	0.182	0.108	0.131	0.124	0.091	0.108	0.108	0.083	0.094	0.056	0.065	0.089	0.099	0.06
226	0.194	0.172	0.151	0.164	0.16	0.171	0.157	0.128	0.126	0.12	0.151	0.104	0.119	0.129	0.1	0.125	0.076	0.069	0.082	0.084	0.061	0.079	0.071	0.067
227	0.192	0.161	0.203	0.185	0.174	0.158	0.154	0.183	0.171	0.16	0.179	0.117	0.097	0.131	0.095	0.109	0.133	0.104	0.14	0.095	0.097	0.094	0.065	0.074
228	0.199	0.19	0.197	0.188	0.178	0.128	0.122	0.136	0.143	0.108	0.154	0.122	0.124	0.12	0.134	0.098	0.06	0.092	0.085	0.044	0.105	0.052	0.086	0.074
229	0.175	0.183	0.16	0.173	0.141	0.157	0.117	0.139	0.123	0.115	0.112	0.115	0.096	0.082	0.135	0.064	0.071	0.065	0.082	0.049	0.083	0.05	0.036	0.037
230	0.161	0.174	0.146	0.146	0.157	0.16	0.091	0.11	0.138	0.105	0.117	0.103	0.086	0.114	0.086	0.085	0.096	0.089	0.078	0.063	0.05	0.052	0.057	0.071
231	0.196	0.184	0.16	0.152	0.178	0.165	0.151	0.16	0.155	0.151	0.119	0.112	0.102	0.127	0.099	0.102	0.1	0.082	0.086	0.074	0.099	0.094	0.051	0.079
232	0.196	0.199	0.166	0.198	0.222	0.158	0.192	0.153	0.127	0.151	0.134	0.138	0.145	0.135	0.122	0.109	0.124	0.115	0.095	0.102	0.094	0.099	0.06	0.071
233	0.187	0.139	0.17	0.164	0.184	0.141	0.162	0.147	0.151	0.14	0.11	0.095	0.149	0.109	0.117	0.068	0.103	0.098	0.062	0.044	0.055	0.084	0.04	0.037
234	0.172	0.211	0.174	0.159	0.192	0.157	0.186	0.148	0.15	0.135	0.108	0.139	0.138	0.133	0.11	0.124	0.111	0.095	0.092	0.077	0.065	0.083	0.057	0.099
235	0.191	0.19	0.188	0.153	0.206	0.181	0.162	0.16	0.143	0.147	0.116	0.175	0.158	0.142	0.103	0.106	0.104	0.1	0.094	0.076	0.07	0.073	0.082	0.08
236	0.219	0.233	0.188	0.191	0.193	0.224	0.193	0.183	0.164	0.187	0.158	0.162	0.156	0.135	0.115	0.115	0.126	0.092	0.088	0.09	0.088	0.073	0.07	0.098
237	0.288	0.279	0.229	0.235	0.24	0.221	0.228	0.213	0.2	0.175	0.154	0.186	0.173	0.142	0.14	0.136	0.122	0.114	0.112	0.081	0.079	0.062	0.079	0.078
238	0.338	0.32	0.297	0.287	0.27	0.266	0.252	0.26	0.256	0.237	0.221	0.214	0.187	0.172	0.183	0.148	0.134	0.13	0.114	0.096	0.103	0.1	0.092	0.104
239	0.362	0.366	0.344	0.33	0.321	0.299	0.293	0.275	0.288	0.246	0.226	0.225	0.208	0.198	0.183	0.169	0.149	0.126	0.12	0.113	0.109	0.112	0.109	0.101
240	0.401	0.394	0.375	0.358	0.33	0.321	0.32	0.3	0.278	0.258	0.249	0.23	0.212	0.197	0.182	0.173	0.149	0.136	0.129	0.106	0.108	0.109	0.104	0.101
241	0.401	0.405	0.382	0.363	0.339	0.328	0.313	0.302	0.287	0.264	0.249	0.231	0.22	0.201	0.187	0.175	0.152	0.138	0.124	0.11	0.111	0.109	0.107	0.105
242	0.398	0.395	0.374	0.357	0.338	0.326	0.311	0.298	0.281	0.26	0.246	0.231	0.218	0.202	0.184	0.172	0.153	0.135	0.126	0.11	0.11	0.109	0.107	0.106
243	0.391	0.387	0.369	0.351	0.333	0.318	0.304	0.295	0.277	0.259	0.245	0.228	0.215	0.198	0.185	0.17	0.151	0.137	0.126	0.112	0.112	0.109	0.107	0.109
244	0.385	0.378	0.359	0.343	0.325	0.312	0.299	0.288	0.271	0.251	0.239	0.221	0.209	0.195	0.181	0.167	0.148	0.134	0.123	0.11	0.11	0.107	0.107	0.107
245	0.38	0.369	0.352	0.335	0.318	0.307	0.293	0.281	0.267	0.247	0.235	0.218	0.205	0.192	0.176	0.164	0.148	0.134	0.122	0.109	0.109	0.107	0.106	0.106
246	0.373	0.362	0.347	0.331	0.313	0.302	0.29	0.277	0.262	0.244	0.231	0.215	0.202	0.19	0.175	0.163	0.146	0.133	0.122	0.11	0.11	0.107	0.106	0.106
247	0.37	0.36	0.344	0.328	0.311	0.3	0.288	0.274	0.26	0.242	0.23	0.214	0.202	0.189	0.175	0.163	0.147	0.134	0.123	0.11	0.111	0.109	0.108	0.107
248	0.371	0.361	0.344	0.33	0.312	0.301	0.288	0.276	0.262	0.244	0.231	0.215	0.203	0.191	0.176	0.165	0.149	0.136	0.125	0.113	0.113	0.111	0.11	0.109
249	0.377	0.365	0.349	0.334	0.317	0.306	0.294	0.28	0.266	0.248	0.235	0.22	0.208	0.195	0.18	0.168	0.153	0.14	0.129	0.117	0.116	0.114	0.113	0.113
250	0.386	0.373	0.357	0.341	0.325	0.314	0.301	0.287	0.273	0.254	0.241	0.226	0.213	0.2	0.185	0.173	0.158	0.145	0.133	0.121	0.12	0.118	0.117	0.117
251	0.398	0.384	0.367	0.352	0.335	0.324	0.31	0.296	0.281	0.262	0.25	0.233	0.22	0.207	0.192	0.179	0.163	0.15	0.139	0.126	0.125	0.123	0.122	0.122
252	0.414	0.398	0.381	0.365	0.348	0.337	0.323	0.307	0.292	0.273	0.259	0.242	0.228	0.216	0.2	0.187	0.171	0.157	0.145	0.132	0.131	0.13	0.128	0.128
253	0.432	0.415	0.397	0.381	0.363	0.35	0.336	0.321	0.305	0.285	0.271	0.253	0.238	0.225	0.209	0.196	0.179	0.165	0.152	0.138	0.138	0.136	0.135	0.134
254	0.453	0.436	0.416	0.399	0.381	0.369	0.353	0.336	0.319	0.299	0.284	0.265	0.251	0.236	0.219	0.206	0.189	0.174	0.161	0.146	0.146	0.144	0.142	0.142
255	0.475	0.455	0.436	0.419	0.399	0.386	0.369	0.352	0.335	0.313	0.298	0.278	0.263	0.248	0.231	0.216	0.199	0.183	0.169	0.154	0.153	0.151	0.15	0.149
256	0.499	0.477	0.457	0.438	0.418	0.404	0.388	0.369	0.351	0.328	0.312	0.292	0.275	0.26	0.242	0.227	0.208	0.192	0.177	0.162	0.161	0.159	0.157	0.157
257	0.521	0.499	0.478	0.459	0.437	0.423	0.405	0.385	0.367	0.343	0.327	0.305	0.288	0.273	0.253	0.238	0.218	0.201	0.186	0.17	0.169	0.167	0.165	0.165
258	0.545	0.522	0.499	0.479	0.457	0.442	0.424	0.403	0.384	0.358	0.341	0.319	0.301	0.285	0.265	0.248	0.228	0.21	0.195	0.178	0.177	0.175	0.173	0.173
259	0.569	0.544	0.522	0.501	0.478	0.462	0.442	0.421	0.401	0.375	0.356	0.334	0.315	0.298	0.277	0.26	0.239	0.22	0.204	0.186	0.185	0.183	0.181	0.181
260	0.594	0.568	0.544	0.522	0.498	0.482	0.462	0.439	0.418	0.391	0.372	0.348	0.328	0.311	0.289	0.271	0.25	0.23	0.213	0.194	0.194	0.191	0.19	0.19
261	0.618	0.592	0.566	0.544	0.518	0.502	0.48	0.457	0.435	0.406	0.387	0.362	0.342	0.323	0.3	0.282	0.26	0.24	0.222	0.202	0.202	0.2	0.198	0.197
262	0.641	0.612	0.586	0.563	0.538	0.52	0.498	0.474	0.451	0.421	0.401	0.376	0.354	0.335	0.312	0.292	0.27	0.248	0.23	0.21	0.209	0.207	0.205	0.205
263	0.662	0.632	0.605	0.581	0.554	0.536	0.513	0.488	0.464	0.434	0.414	0.387	0.365	0.346	0.321	0.301	0.278	0.256	0.237	0.217	0.216	0.214	0.212	0.212
264	0.676	0.645	0.617	0.594	0.567	0.548	0.524	0.499	0.474	0.444	0.423	0.396	0.374	0.354	0.329	0.308	0.284	0.262	0.243	0.222	0.221	0.219	0.217	0.217
265	0.683	0.653	0.624	0.6	0.573	0.554	0.531	0.505	0.48	0.449	0.428	0.4	0.378	0.358	0.332	0.312	0.288	0.265	0.246	0.225	0.224	0.222	0.219	0.22
266	0.682	0.651	0.623	0.599	0.572	0.554	0.53	0.504	0.48	0.449	0.428	0.4	0.378	0.358	0.333	0.312	0.288	0.265	0.246	0.225	0.224	0.222	0.22	0.22
267	0.675	0.644	0.616	0.593	0.567	0.548	0.525	0.498	0.475	0.445	0.423	0.397	0.375	0.355	0.33	0.31	0.286	0.263	0.244	0.223	0.223	0.221	0.219	0.219
268	0.661	0.63	0.603	0.581	0.555	0.537	0.514	0.489	0.466	0.436	0.416	0.389	0.368	0.348	0.324	0.304	0.28	0.259	0.24	0.219	0.219	0.218	0.216	0.216
269	0.642	0.613	0.587	0.565	0.54	0.522	0.501	0.477	0.454	0.425	0.405	0.379	0.358	0.339	0.315	0.296	0.274	0.253	0.234	0.214	0.214	0.213	0.211	0.211
270	0.621	0.593	0.568	0.547	0.522	0.506	0.485	0.462	0.44	0.412	0.393	0.368	0.347	0.33	0.306	0.288	0.266	0.246	0.228	0.208	0.208	0.207	0.206	0.206
271	0.598	0.572	0.547	0.527	0.504	0.488	0.468	0.446	0.425	0.397	0.379	0.355	0.336	0.318	0.296	0.278	0.257	0.237	0.22	0.201	0.201	0.2	0.199	0.199
272	0.573	0.548	0.525	0.506	0.484	0.469	0.45	0.428	0.409	0.383	0.365	0.342	0.323	0.306	0.285	0.268	0.247	0.229	0.212	0.194	0.194	0.193	0.192	0.192
273	0.55	0.525	0.503	0.485	0.464	0.45	0.432	0.411	0.392	0.368	0.35	0.329	0.31	0.294	0.274	0.257	0.238	0.22	0.204	0.186	0.187	0.186	0.185	0.185
274	0.527	0.504	0.482	0.465	0.445	0.432	0.414	0.395	0.376	0.353	0.337	0.315	0.298	0.282	0.263	0.247	0.229	0.211	0.196	0.179	0.18	0.179	0.178	0.178
275	0.506	0.483	0.462	0.447	0.427	0.415	0.398	0.379	0.362	0.34	0.324	0.303	0.287	0.272	0.253	0.238	0.22	0.204	0.189	0.173	0.173	0.173	0.172	0.172
276	0.486	0.465	0.445	0.43	0.411	0.399	0.383	0.365	0.349	0.327	0.312	0.292	0.277	0.262	0.244	0.23	0.213	0.197	0.183	0.167	0.167	0.167	0.166	0.166
277	0.467	0.446	0.427	0.413	0.395	0.384	0.369	0.351	0.335	0.315	0.301	0.281	0.267	0.253	0.235	0.221	0.205	0.19	0.176	0.161	0.161	0.161	0.16	0.16
278	0.447	0.427	0.408	0.395	0.378	0.367	0.353	0.336	0.321	0.301	0.287	0.27	0.255	0.242	0.225	0.212	0.196	0.182	0.168	0.154	0.154	0.155	0.153	0.153
279	0.424	0.405	0.388	0.375	0.359	0.349	0.335	0.32	0.305	0.286	0.274	0.256	0.242	0.23	0.214	0.201	0.186	0.172	0.16	0.146	0.146	0.146	0.144	0.144
280	0.399	0.381	0.364	0.352	0.338	0.328	0.315	0.3	0.287	0.269	0.257	0.241	0.227	0.216	0.201	0.189	0.175	0.162	0.15	0.137	0.137	0.136	0.134	0.134
281	0.373	0.356	0.341	0.33	0.316	0.307	0.295	0.281	0.269	0.252	0.24	0.225	0.213	0.202	0.188	0.176	0.163	0.151	0.14	0.127	0.127	0.126	0.124	0.124
282	0.346	0.331	0.317	0.307	0.294	0.285	0.274	0.261	0.25	0.234	0.224	0.209	0.198	0.187	0.174	0.164	0.151	0.139	0.129	0.118	0.118	0.116	0.114	0.114
283	0.32	0.305	0.292	0.283	0.271	0.263	0.253	0.241	0.23	0.216	0.207	0.194	0.183	0.173	0.161	0.151	0.14	0.129	0.119	0.109	0.108	0.107	0.105	0.105
284	0.293	0.28	0.268	0.26	0.248	0.241	0.232	0.221	0.212	0.198	0.189	0.177	0.168	0.159	0.148	0.139	0.128	0.118	0.11	0.1	0.099	0.098	0.096	0.096
285	0.266	0.254	0.243	0.235	0.225	0.219	0.21	0.201	0.192	0.18	0.172	0.161	0.152	0.144	0.134	0.126	0.116	0.107	0.099	0.09	0.09	0.089	0.087	0.087
286	0.239	0.228	0.218	0.212	0.202	0.197	0.189	0.181	0.173	0.162	0.155	0.145	0.137	0.13	0.12	0.113	0.104	0.097	0.089	0.081	0.081	0.08	0.078	0.078
287	0.215	0.206	0.197	0.19	0.182	0.177	0.17	0.162	0.155	0.146	0.139	0.13	0.123	0.117	0.108	0.102	0.094	0.087	0.08	0.073	0.073	0.071	0.07	0.07
288	0.196	0.188	0.18	0.173	0.166	0.161	0.155	0.148	0.141	0.132	0.126	0.118	0.112	0.106	0.098	0.092	0.085	0.079	0.073	0.066	0.066	0.065	0.063	0.063
289	0.182	0.175	0.167	0.161	0.154	0.149	0.143	0.136	0.131	0.122	0.117	0.109	0.103	0.098	0.09	0.085	0.078	0.073	0.067	0.061	0.061	0.06	0.059	0.058
290	0.174	0.167	0.159	0.154	0.147	0.142	0.137	0.13	0.125	0.116	0.111	0.104	0.098	0.093	0.086	0.081	0.075	0.069	0.064	0.058	0.058	0.057	0.056	0.055
291	0.171	0.163	0.156	0.15	0.144	0.139	0.134	0.127	0.121	0.114	0.108	0.101	0.096	0.09	0.084	0.079	0.072	0.067	0.062	0.056	0.056	0.055	0.054	0.054
292	0.171	0.163	0.156	0.15	0.144	0.139	0.133	0.127	0.121	0.113	0.108	0.101	0.095	0.09	0.084	0.078	0.073	0.067	0.062	0.056	0.056	0.054	0.054	0.053
293	0.173	0.166	0.158	0.152	0.145	0.14	0.135	0.128	0.122	0.115	0.109	0.102	0.096	0.091	0.084	0.079	0.073	0.068	0.062	0.057	0.057	0.055	0.054	0.054
294	0.177	0.169	0.161	0.155	0.148	0.143	0.137	0.131	0.125	0.117	0.111	0.104	0.098	0.093	0.086	0.081	0.074	0.069	0.064	0.058	0.057	0.056	0.055	0.055
295	0.183	0.174	0.167	0.16	0.153	0.148	0.141	0.135	0.129	0.12	0.115	0.107	0.101	0.095	0.089	0.083	0.076	0.071	0.065	0.059	0.059	0.058	0.057	0.056
296	0.19	0.182	0.174	0.167	0.159	0.154	0.148	0.14	0.134	0.125	0.119	0.111	0.105	0.099	0.092	0.086	0.079	0.074	0.068	0.061	0.061	0.06	0.059	0.058
297	0.201	0.192	0.183	0.176	0.168	0.162	0.156	0.148	0.141	0.132	0.126	0.117	0.11	0.104	0.096	0.091	0.084	0.077	0.071	0.065	0.065	0.063	0.062	0.062
298	0.214	0.205	0.196	0.188	0.18	0.173	0.166	0.158	0.15	0.14	0.134	0.125	0.118	0.111	0.103	0.097	0.089	0.082	0.076	0.069	0.069	0.067	0.066	0.065
299	0.231	0.221	0.211	0.203	0.193	0.187	0.179	0.17	0.162	0.151	0.144	0.134	0.127	0.12	0.111	0.104	0.096	0.089	0.082	0.075	0.074	0.072	0.071	0.07
300	0.251	0.24	0.229	0.22	0.21	0.203	0.194	0.185	0.176	0.165	0.157	0.146	0.138	0.13	0.121	0.113	0.104	0.096	0.089	0.081	0.08	0.078	0.077	0.076
301	0.274	0.262	0.25	0.241	0.23	0.222	0.212	0.201	0.192	0.179	0.171	0.159	0.15	0.142	0.131	0.123	0.113	0.105	0.097	0.088	0.087	0.085	0.083	0.083
302	0.301	0.286	0.273	0.263	0.251	0.242	0.232	0.22	0.209	0.196	0.186	0.174	0.164	0.155	0.143	0.134	0.123	0.114	0.105	0.096	0.095	0.093	0.091	0.09
303	0.325	0.309	0.296	0.284	0.271	0.261	0.25	0.237	0.226	0.211	0.201	0.187	0.177	0.167	0.155	0.145	0.134	0.123	0.113	0.103	0.102	0.1	0.098	0.097
304	0.344	0.328	0.313	0.3	0.286	0.276	0.264	0.251	0.239	0.223	0.212	0.197	0.186	0.176	0.163	0.153	0.141	0.129	0.119	0.109	0.108	0.105	0.103	0.102
305	0.354	0.338	0.322	0.309	0.295	0.284	0.272	0.258	0.245	0.229	0.218	0.203	0.191	0.181	0.168	0.156	0.144	0.133	0.122	0.111	0.11	0.108	0.105	0.105
306	0.352	0.336	0.32	0.307	0.293	0.283	0.27	0.256	0.243	0.227	0.216	0.202	0.19	0.179	0.166	0.155	0.143	0.132	0.122	0.11	0.109	0.107	0.105	0.104
307	0.34	0.325	0.31	0.297	0.283	0.273	0.261	0.248	0.236	0.22	0.209	0.195	0.184	0.173	0.161	0.151	0.138	0.128	0.118	0.107	0.105	0.103	0.101	0.101
308	0.324	0.31	0.295	0.283	0.269	0.26	0.249	0.236	0.224	0.209	0.199	0.186	0.175	0.165	0.153	0.143	0.132	0.121	0.112	0.102	0.1	0.098	0.096	0.096
309	0.31	0.295	0.282	0.27	0.257	0.249	0.237	0.226	0.214	0.2	0.19	0.177	0.167	0.158	0.146	0.137	0.126	0.116	0.107	0.097	0.096	0.094	0.092	0.092
310	0.298	0.284	0.271	0.26	0.248	0.239	0.228	0.217	0.206	0.193	0.183	0.17	0.161	0.152	0.141	0.131	0.121	0.112	0.103	0.093	0.092	0.09	0.088	0.088
311	0.291	0.278	0.265	0.254	0.242	0.234	0.224	0.212	0.202	0.188	0.178	0.167	0.157	0.148	0.138	0.128	0.118	0.109	0.1	0.091	0.091	0.088	0.087	0.087
312	0.288	0.275	0.262	0.251	0.24	0.231	0.221	0.21	0.199	0.185	0.176	0.165	0.155	0.147	0.136	0.127	0.117	0.108	0.099	0.09	0.089	0.087	0.086	0.086
313	0.286	0.274	0.26	0.25	0.238	0.23	0.219	0.208	0.198	0.184	0.175	0.164	0.154	0.146	0.135	0.126	0.116	0.107	0.099	0.089	0.088	0.087	0.085	0.085
314	0.284	0.271	0.258	0.247	0.236	0.228	0.218	0.206	0.196	0.183	0.174	0.162	0.153	0.144	0.133	0.125	0.114	0.106	0.098	0.089	0.088	0.086	0.084	0.084
315	0.279	0.266	0.253	0.243	0.231	0.223	0.214	0.203	0.192	0.18	0.171	0.159	0.15	0.142	0.131	0.123	0.113	0.104	0.096	0.087	0.086	0.084	0.083	0.083
316	0.27	0.258	0.245	0.235	0.224	0.216	0.207	0.196	0.186	0.174	0.165	0.154	0.145	0.137	0.127	0.119	0.109	0.101	0.093	0.084	0.084	0.082	0.08	0.08
317	0.255	0.244	0.232	0.222	0.213	0.205	0.196	0.186	0.177	0.165	0.157	0.146	0.138	0.13	0.12	0.113	0.104	0.096	0.088	0.08	0.079	0.077	0.076	0.076
318	0.235	0.225	0.214	0.205	0.196	0.189	0.18	0.171	0.163	0.152	0.144	0.135	0.127	0.12	0.111	0.104	0.096	0.089	0.082	0.074	0.074	0.072	0.07	0.071
319	0.208	0.2	0.19	0.182	0.173	0.167	0.16	0.152	0.144	0.135	0.129	0.121	0.113	0.107	0.099	0.093	0.085	0.079	0.073	0.066	0.065	0.064	0.063	0.063
320	0.177	0.17	0.161	0.155	0.148	0.142	0.137	0.13	0.123	0.115	0.109	0.103	0.097	0.091	0.085	0.079	0.073	0.068	0.062	0.056	0.056	0.054	0.053	0.054
321	0.145	0.139	0.132	0.126	0.121	0.116	0.112	0.107	0.101	0.094	0.09	0.084	0.079	0.075	0.069	0.065	0.06	0.056	0.051	0.046	0.046	0.045	0.044	0.045
322	0.114	0.11	0.104	0.1	0.095	0.092	0.088	0.084	0.08	0.075	0.071	0.066	0.063	0.059	0.055	0.052	0.048	0.045	0.041	0.037	0.037	0.036	0.035	0.035
323	0.087	0.084	0.079	0.076	0.073	0.07	0.067	0.064	0.061	0.057	0.054	0.051	0.048	0.046	0.042	0.04	0.036	0.034	0.031	0.028	0.028	0.027	0.027	0.027
324	0.065	0.063	0.059	0.057	0.054	0.052	0.05	0.048	0.046	0.043	0.041	0.038	0.036	0.034	0.032	0.03	0.027	0.026	0.024	0.021	0.021	0.02	0.02	0.02
325	0.048	0.047	0.044	0.042	0.04	0.039	0.038	0.036	0.034	0.032	0.031	0.029	0.027	0.026	0.024	0.022	0.021	0.02	0.018	0.016	0.016	0.016	0.016	0.016
326	0.035	0.035	0.033	0.031	0.03	0.028	0.028	0.027	0.025	0.024	0.023	0.021	0.02	0.019	0.018	0.017	0.015	0.015	0.014	0.012	0.012	0.012	0.012	0.012
327	0.026	0.026	0.024	0.023	0.022	0.021	0.021	0.02	0.019	0.018	0.018	0.016	0.015	0.014	0.014	0.013	0.012	0.012	0.01	0.01	0.009	0.009	0.009	0.009
328	0.019	0.019	0.018	0.017	0.017	0.016	0.016	0.015	0.014	0.014	0.013	0.012	0.012	0.011	0.011	0.01	0.009	0.009	0.008	0.007	0.007	0.007	0.007	0.007
329	0.014	0.015	0.013	0.013	0.012	0.012	0.012	0.011	0.011	0.011	0.01	0.01	0.009	0.009	0.008	0.007	0.007	0.008	0.007	0.006	0.006	0.005	0.005	0.005
330	0.011	0.011	0.01	0.009	0.01	0.009	0.009	0.009	0.008	0.008	0.008	0.007	0.007	0.007	0.006	0.006	0.005	0.006	0.005	0.004	0.004	0.004	0.004	0.004
331	0.008	0.009	0.008	0.007	0.007	0.007	0.007	0.007	0.007	0.006	0.006	0.006	0.006	0.006	0.005	0.005	0.004	0.005	0.004	0.004	0.003	0.004	0.004	0.003
332	0.007	0.007	0.006	0.006	0.006	0.006	0.006	0.006	0.005	0.005	0.005	0.005	0.005	0.005	0.004	0.005	0.004	0.004	0.004	0.003	0.003	0.003	0.003	0.003
333	0.005	0.007	0.005	0.005	0.005	0.005	0.005	0.005	0.005	0.005	0.005	0.004	0.004	0.004	0.003	0.004	0.003	0.004	0.004	0.003	0.003	0.003	0.003	0.003
334	0.005	0.005	0.004	0.004	0.004	0.004	0.004	0.004	0.004	0.004	0.004	0.004	0.004	0.004	0.003	0.003	0.003	0.003	0.003	0.002	0.002	0.002	0.002	0.002
335	0.003	0.005	0.003	0.003	0.004	0.003	0.004	0.003	0.003	0.004	0.003	0.003	0.003	0.003	0.003	0.003	0.003	0.003	0.003	0.002	0.002	0.002	0.002	0.002
336	0.003	0.004	0.003	0.003	0.003	0.003	0.004	0.003	0.003	0.003	0.003	0.003	0.003	0.003	0.003	0.003	0.002	0.003	0.003	0.002	0.002	0.002	0.002	0.002
337	0.002	0.003	0.002	0.003	0.003	0.002	0.003	0.003	0.003	0.003	0.003	0.002	0.003	0.003	0.002	0.002	0.002	0.003	0.002	0.002	0.002	0.002	0.002	0.002
338	0.002	0.003	0.002	0.002	0.002	0.002	0.002	0.003	0.003	0.003	0.003	0.002	0.002	0.002	0.002	0.002	0.002	0.003	0.002	0.002	0.002	0.001	0.002	0.001
339	0.002	0.003	0.002	0.002	0.002	0.002	0.003	0.002	0.003	0.002	0.002	0.002	0.002	0.003	0.002	0.002	0.002	0.003	0.003	0.001	0.002	0.001	0.001	0.001
340	0.002	0.003	0.002	0.002	0.002	0.002	0.003	0.002	0.002	0.003	0.003	0.002	0.003	0.002	0.002	0.002	0.002	0.003	0.002	0.002	0.002	0.002	0.001	0.002
341	0.001	0.002	0.001	0.002	0.002	0.001	0.002	0.002	0.002	0.002	0.002	0.002	0.002	0.002	0.001	0.002	0.001	0.003	0.002	0.002	0.002	0.002	0.001	0.002
342	0.001	0.001	0.001	0.001	0.001	0.001	0.001	0.001	0.002	0.002	0.001	0.001	0.002	0.001	0.001	0.001	0.001	0.002	0.002	0.001	0.002	0.001	0.001	0.001
343	0.001	0.001	0.001	0.001	0.002	0.001	0.001	0.001	0.002	0.002	0.002	0.001	0.002	0.001	0.001	0.002	0.001	0.002	0.002	0.001	0.001	0.001	0.002	0.002
344	0.001	0.001	0.001	0.001	0.001	0.001	0.001	0.001	0.002	0.001	0.002	0.001	0.001	0.001	0.001	0.001	0.001	0.002	0.002	0.001	0.001	0.001	0.001	0.001
345	0.001	0.002	0.001	0.001	0.001	0.001	0.001	0.002	0.002	0.001	0.002	0.001	0.002	0.002	0.001	0.001	0.001	0.002	0.002	0.001	0.002	0.001	0.001	0.002
346	0.001	0.001	0	0.001	0.001	0.001	0.001	0.001	0.001	0.001	0.001	0.001	0.001	0.001	0.001	0.001	0.001	0.002	0.002	0.001	0.001	0.001	0.001	0.001
347	0.001	0.001	0.001	0.001	0.001	0.001	0.001	0.001	0.001	0.002	0.001	0.001	0.002	0.002	0.002	0.002	0.002	0.003	0.002	0.001	0.001	0.001	0.001	0.002
348	0	0.002	0	0.001	0.001	0.001	0.001	0.002	0.002	0.001	0.002	0.001	0.001	0.001	0.001	0.001	0.001	0.002	0.002	0.001	0.001	0.001	0.001	0.001
349	0.001	0.001	0.001	0.001	0.001	0.001	0.001	0.001	0.001	0.001	0.001	0.002	0.001	0.001	0.001	0.001	0.001	0.002	0.002	0.001	0.001	0.001	0.001	0.001
350	0	0.001	0.001	0.001	0.001	0.001	0.001	0.002	0.002	0.002	0.001	0.001	0.002	0.001	0.001	0.001	0.001	0.003	0.002	0.002	0.001	0.001	0.001	0.002

## Sheet: Fig. S40b
[G2] / mol	Abs
0	0
5e-06	0.03
1e-05	0.059
1.5e-05	0.083
2e-05	0.11
3e-05	0.129
4e-05	0.152
5e-05	0.178
6e-05	0.203
8e-05	0.234
0.0001	0.255
0.00012	0.283
0.00014	0.305
0.0002	0.325
0.00026	0.351
0.00032	0.371
0.00038	0.395
0.00044	0.418
0.00049	0.437
0.00054	0.458
0.00059	0.459
0.00064	0.461
0.00069	0.464
0.00074	0.463

## Sheet: Fig. S40c
Wavelength (nm)	Abs	Abs	Abs	Abs	Abs	Abs	Abs	Abs	Abs	Abs
200	0.11	0.03	0.034	0.063	0.08	0.094	0.095	0.105	0.095	0.124
201	0.09	0.018	0.056	0.052	0.06	0.078	0.089	0.088	0.081	0.1
202	0.127	0.032	0.045	0.057	0.076	0.105	0.095	0.092	0.101	0.13
203	0.152	0.023	0.043	0.047	0.073	0.097	0.069	0.111	0.1	0.085
204	0.101	-0.021	0.043	0.011	0.075	0.071	0.076	0.102	0.081	0.113
205	0.117	0.008	0.038	0.001	0.068	0.063	0.124	0.106	0.087	0.091
206	0.125	-0.007	0.051	0.054	0.063	0.056	0.087	0.136	0.065	0.094
207	0.128	0.007	0.045	0.062	0.041	0.053	0.072	0.093	0.08	0.113
208	0.095	0.017	0.023	0.041	0.073	0.078	0.076	0.094	0.101	0.078
209	0.116	0.01	0.054	0.04	0.06	0.083	0.081	0.113	0.094	0.104
210	0.128	-0.001	0.021	0.041	0.062	0.078	0.089	0.094	0.085	0.104
211	0.118	-0.001	0.03	0.042	0.09	0.078	0.095	0.119	0.102	0.09
212	0.15	0.052	0.048	0.043	0.083	0.128	0.115	0.18	0.136	0.151
213	0.142	0.009	0.033	0.057	0.061	0.101	0.134	0.152	0.11	0.11
214	0.114	-0.002	0.007	0.059	0.079	0.127	0.071	0.092	0.091	0.099
215	0.103	0.003	0.027	0.024	0.059	0.095	0.07	0.116	0.103	0.125
216	0.128	0.002	0.032	0.051	0.054	0.093	0.078	0.096	0.115	0.147
217	0.125	0.008	0.044	0.042	0.062	0.101	0.088	0.086	0.129	0.12
218	0.144	0.017	0.05	0.058	0.059	0.087	0.088	0.135	0.111	0.128
219	0.171	0.007	0.035	0.089	0.078	0.131	0.124	0.115	0.097	0.142
220	0.131	0.031	0.051	0.047	0.073	0.083	0.066	0.093	0.12	0.081
221	0.152	0.047	0.058	0.092	0.094	0.112	0.102	0.118	0.123	0.134
222	0.151	0.033	0.053	0.063	0.063	0.113	0.096	0.161	0.106	0.149
223	0.153	0.034	0.051	0.069	0.079	0.105	0.109	0.129	0.102	0.132
224	0.107	0.007	0.037	0.069	0.092	0.1	0.106	0.152	0.106	0.113
225	0.144	0.02	0.031	0.042	0.104	0.11	0.107	0.139	0.12	0.11
226	0.178	0.021	0.101	0.063	0.12	0.107	0.133	0.131	0.103	0.152
227	0.168	0.036	0.038	0.073	0.078	0.113	0.12	0.153	0.122	0.136
228	0.147	0.011	0.033	0.068	0.083	0.081	0.131	0.146	0.13	0.112
229	0.14	0.035	0.046	0.059	0.079	0.089	0.141	0.137	0.124	0.15
230	0.148	0.034	0.058	0.076	0.055	0.097	0.115	0.14	0.131	0.133
231	0.115	0.026	0.069	0.053	0.091	0.078	0.136	0.112	0.108	0.101
232	0.125	0.018	0.055	0.044	0.096	0.1	0.113	0.157	0.115	0.142
233	0.172	0.032	0.046	0.061	0.117	0.086	0.112	0.135	0.112	0.149
234	0.16	0.025	0.047	0.059	0.103	0.095	0.128	0.152	0.126	0.137
235	0.169	0.047	0.062	0.065	0.117	0.138	0.132	0.149	0.15	0.156
236	0.198	0.03	0.074	0.085	0.103	0.121	0.152	0.16	0.175	0.175
237	0.225	0.034	0.067	0.083	0.128	0.157	0.17	0.189	0.163	0.188
238	0.264	0.033	0.089	0.095	0.146	0.17	0.21	0.234	0.218	0.209
239	0.29	0.053	0.103	0.108	0.165	0.212	0.24	0.265	0.247	0.267
240	0.312	0.047	0.112	0.115	0.177	0.215	0.255	0.291	0.254	0.281
241	0.316	0.053	0.11	0.119	0.179	0.218	0.256	0.297	0.258	0.284
242	0.313	0.049	0.109	0.119	0.177	0.216	0.252	0.297	0.257	0.282
243	0.305	0.048	0.106	0.118	0.173	0.213	0.247	0.289	0.252	0.277
244	0.299	0.046	0.104	0.118	0.169	0.206	0.24	0.284	0.248	0.271
245	0.291	0.045	0.101	0.116	0.163	0.202	0.234	0.28	0.243	0.264
246	0.287	0.045	0.099	0.115	0.161	0.199	0.231	0.276	0.24	0.26
247	0.284	0.045	0.098	0.115	0.159	0.196	0.228	0.273	0.239	0.259
248	0.285	0.045	0.097	0.116	0.159	0.197	0.228	0.274	0.24	0.26
249	0.288	0.046	0.098	0.118	0.161	0.199	0.231	0.277	0.243	0.263
250	0.294	0.047	0.1	0.122	0.164	0.203	0.235	0.284	0.249	0.269
251	0.303	0.048	0.103	0.126	0.169	0.21	0.242	0.293	0.257	0.278
252	0.314	0.05	0.105	0.131	0.175	0.217	0.25	0.304	0.266	0.288
253	0.328	0.052	0.11	0.137	0.182	0.227	0.261	0.317	0.278	0.301
254	0.343	0.055	0.114	0.144	0.191	0.238	0.273	0.332	0.29	0.315
255	0.36	0.058	0.119	0.151	0.199	0.249	0.285	0.349	0.304	0.329
256	0.376	0.06	0.124	0.158	0.209	0.26	0.298	0.365	0.318	0.345
257	0.394	0.063	0.13	0.165	0.219	0.272	0.312	0.382	0.333	0.361
258	0.412	0.066	0.135	0.173	0.229	0.285	0.326	0.399	0.348	0.378
259	0.43	0.069	0.141	0.18	0.238	0.298	0.34	0.417	0.363	0.394
260	0.449	0.072	0.146	0.188	0.249	0.31	0.354	0.434	0.379	0.411
261	0.467	0.075	0.152	0.196	0.258	0.323	0.369	0.452	0.393	0.428
262	0.484	0.078	0.157	0.203	0.268	0.335	0.382	0.469	0.408	0.443
263	0.498	0.08	0.161	0.209	0.277	0.345	0.393	0.483	0.42	0.457
264	0.51	0.083	0.165	0.214	0.282	0.352	0.402	0.494	0.429	0.467
265	0.516	0.083	0.167	0.216	0.286	0.356	0.407	0.5	0.433	0.473
266	0.515	0.083	0.166	0.215	0.285	0.356	0.406	0.499	0.433	0.472
267	0.509	0.083	0.165	0.213	0.282	0.352	0.401	0.493	0.428	0.467
268	0.498	0.082	0.162	0.209	0.277	0.345	0.393	0.483	0.42	0.457
269	0.484	0.08	0.158	0.204	0.269	0.335	0.383	0.471	0.408	0.444
270	0.469	0.077	0.153	0.198	0.26	0.325	0.37	0.455	0.395	0.43
271	0.451	0.074	0.148	0.19	0.251	0.313	0.357	0.438	0.38	0.414
272	0.433	0.071	0.141	0.183	0.241	0.3	0.341	0.421	0.365	0.397
273	0.415	0.068	0.136	0.175	0.23	0.287	0.327	0.402	0.35	0.381
274	0.396	0.065	0.13	0.167	0.221	0.275	0.314	0.386	0.335	0.364
275	0.381	0.063	0.124	0.161	0.212	0.264	0.301	0.37	0.322	0.35
276	0.366	0.06	0.12	0.155	0.204	0.254	0.289	0.356	0.309	0.336
277	0.351	0.058	0.116	0.149	0.195	0.243	0.277	0.342	0.297	0.322
278	0.336	0.055	0.111	0.143	0.187	0.232	0.265	0.327	0.284	0.309
279	0.318	0.051	0.104	0.134	0.176	0.22	0.251	0.31	0.269	0.293
280	0.299	0.047	0.097	0.125	0.164	0.206	0.235	0.29	0.252	0.275
281	0.28	0.042	0.089	0.116	0.153	0.192	0.219	0.271	0.236	0.257
282	0.26	0.038	0.083	0.107	0.141	0.177	0.203	0.252	0.219	0.239
283	0.24	0.034	0.076	0.098	0.13	0.163	0.187	0.233	0.202	0.221
284	0.22	0.031	0.069	0.09	0.119	0.15	0.171	0.213	0.185	0.202
285	0.2	0.028	0.063	0.082	0.108	0.136	0.156	0.193	0.168	0.183
286	0.18	0.025	0.058	0.074	0.097	0.122	0.14	0.174	0.152	0.165
287	0.162	0.023	0.052	0.067	0.087	0.11	0.127	0.157	0.138	0.149
288	0.148	0.021	0.048	0.062	0.08	0.101	0.115	0.143	0.126	0.136
289	0.137	0.02	0.045	0.057	0.074	0.093	0.107	0.133	0.118	0.126
290	0.131	0.019	0.043	0.055	0.071	0.089	0.103	0.127	0.112	0.12
291	0.129	0.019	0.042	0.054	0.07	0.087	0.1	0.125	0.11	0.118
292	0.129	0.019	0.042	0.054	0.07	0.087	0.101	0.125	0.11	0.118
293	0.131	0.019	0.043	0.055	0.07	0.089	0.102	0.126	0.112	0.119
294	0.133	0.02	0.044	0.056	0.072	0.091	0.104	0.129	0.114	0.122
295	0.138	0.02	0.045	0.057	0.075	0.094	0.108	0.133	0.117	0.126
296	0.144	0.021	0.047	0.06	0.078	0.098	0.112	0.139	0.122	0.131
297	0.152	0.022	0.049	0.063	0.082	0.104	0.119	0.147	0.129	0.139
298	0.162	0.024	0.052	0.067	0.088	0.11	0.126	0.156	0.137	0.148
299	0.174	0.026	0.056	0.072	0.095	0.119	0.136	0.168	0.147	0.159
300	0.189	0.028	0.06	0.078	0.103	0.129	0.148	0.183	0.16	0.173
301	0.207	0.031	0.065	0.085	0.112	0.141	0.161	0.2	0.174	0.189
302	0.226	0.033	0.071	0.093	0.123	0.155	0.177	0.219	0.19	0.207
303	0.245	0.036	0.077	0.1	0.133	0.167	0.191	0.237	0.205	0.224
304	0.259	0.038	0.081	0.106	0.14	0.177	0.202	0.25	0.216	0.237
305	0.267	0.039	0.083	0.108	0.144	0.182	0.208	0.258	0.222	0.244
306	0.265	0.039	0.082	0.107	0.143	0.181	0.206	0.256	0.22	0.243
307	0.257	0.038	0.08	0.104	0.139	0.175	0.2	0.248	0.213	0.235
308	0.245	0.036	0.076	0.1	0.133	0.167	0.19	0.236	0.203	0.224
309	0.233	0.034	0.072	0.094	0.127	0.159	0.181	0.225	0.194	0.213
310	0.225	0.033	0.069	0.091	0.122	0.153	0.175	0.217	0.187	0.206
311	0.22	0.032	0.068	0.089	0.119	0.15	0.171	0.212	0.183	0.201
312	0.217	0.032	0.067	0.088	0.117	0.148	0.169	0.21	0.181	0.198
313	0.216	0.032	0.067	0.088	0.117	0.147	0.168	0.208	0.179	0.197
314	0.214	0.032	0.066	0.087	0.116	0.146	0.167	0.206	0.178	0.196
315	0.21	0.031	0.065	0.085	0.114	0.143	0.164	0.202	0.175	0.192
316	0.204	0.03	0.063	0.082	0.11	0.139	0.159	0.196	0.169	0.186
317	0.193	0.028	0.06	0.078	0.105	0.132	0.15	0.186	0.161	0.177
318	0.178	0.026	0.055	0.073	0.097	0.122	0.139	0.171	0.148	0.163
319	0.158	0.023	0.049	0.065	0.086	0.108	0.123	0.152	0.132	0.145
320	0.135	0.02	0.043	0.055	0.074	0.092	0.105	0.129	0.113	0.124
321	0.111	0.017	0.035	0.046	0.061	0.076	0.087	0.106	0.093	0.102
322	0.087	0.013	0.029	0.036	0.048	0.06	0.068	0.083	0.073	0.08
323	0.067	0.01	0.022	0.028	0.037	0.046	0.052	0.063	0.056	0.061
324	0.05	0.008	0.017	0.021	0.028	0.035	0.039	0.048	0.043	0.046
325	0.037	0.006	0.013	0.016	0.021	0.026	0.029	0.036	0.032	0.034
326	0.027	0.004	0.01	0.012	0.015	0.019	0.021	0.026	0.024	0.025
327	0.02	0.003	0.008	0.01	0.011	0.014	0.016	0.019	0.018	0.019
328	0.015	0.003	0.007	0.008	0.009	0.011	0.012	0.014	0.014	0.014
329	0.011	0.002	0.006	0.006	0.007	0.008	0.009	0.011	0.011	0.01
330	0.009	0.002	0.005	0.006	0.005	0.007	0.007	0.008	0.009	0.008
331	0.007	0.001	0.004	0.004	0.004	0.005	0.006	0.006	0.007	0.006
332	0.005	0.001	0.003	0.004	0.003	0.004	0.004	0.005	0.006	0.005
333	0.004	0.001	0.003	0.003	0.003	0.003	0.004	0.004	0.005	0.004
334	0.004	0.001	0.003	0.003	0.002	0.003	0.003	0.003	0.004	0.004
335	0.003	0.001	0.003	0.003	0.002	0.003	0.003	0.003	0.004	0.003
336	0.002	0.001	0.003	0.002	0.002	0.002	0.002	0.002	0.004	0.002
337	0.002	0.001	0.002	0.002	0.002	0.002	0.002	0.002	0.003	0.002
338	0.003	0.001	0.003	0.003	0.002	0.002	0.002	0.003	0.003	0.002
339	0.002	0.001	0.003	0.002	0.001	0.002	0.001	0.002	0.003	0.002
340	0.001	0.001	0.002	0.002	0.001	0.002	0.001	0.002	0.003	0.002
341	0.001	0	0.002	0.002	0.001	0.001	0.001	0.001	0.003	0.001
342	0.001	0.001	0.002	0.002	0.001	0.001	0.001	0.001	0.002	0.001
343	0.001	0	0.001	0.001	0.001	0.001	0.001	0.001	0.002	0.001
344	0.001	0	0.002	0.002	0.001	0.001	0.001	0.001	0.002	0.001
345	0.001	0	0.002	0.001	0.001	0.001	0.001	0.001	0.002	0.001
346	0.001	0	0.001	0.001	0	0.001	0	0	0.002	0.001
347	0.001	0.001	0.002	0.002	0	0.001	0	0.001	0.002	0.001
348	0.001	0	0.001	0.001	0	0.001	0	0.001	0.002	0.001
349	0.001	0	0.002	0.001	0	0.001	0.001	0.001	0.002	0.001
350	0.001	0	0.002	0.001	0.001	0.001	0	0.001	0.002	0.001

## Sheet: Fig. S40d
X F[3]A1-[P(O)Ph]3	Abs * X F[3]A1-[P(O)Ph]3
0	0
0.1	0.0144
0.2	0.0344
0.3	0.0581
0.4	0.0754
0.5	0.0872
0.6	0.0858
0.7	0.0805
0.8	0.0678
0.9	0.0433
1	0

## Sheet: Fig. S41a
Wavelength (nm)	Abs	Abs	Abs	Abs	Abs	Abs	Abs	Abs	Abs	Abs	Abs	Abs	Abs	Abs	Abs	Abs	Abs	Abs	Abs	Abs	Abs	Abs	Abs	Abs	Abs	Abs	Abs	Abs
200	0.174	0.144	0.14	0.138	0.114	0.111	0.095	0.077	0.077	0.095	0.08	0.081	0.072	0.065	0.072	0.055	0.078	0.033	0.045	0.046	0.05	0.049	0.029	0.031	0.032	0.038	0.036	0.155
201	0.142	0.14	0.149	0.107	0.138	0.105	0.089	0.053	0.118	0.067	0.097	0.08	0.041	0.06	0.052	0.054	0.058	0.044	0.049	0.039	0.039	0.032	0.012	0.028	0.02	0.017	0.026	0.132
202	0.138	0.114	0.12	0.145	0.12	0.12	0.121	0.092	0.087	0.102	0.102	0.08	0.056	0.085	0.089	0.05	0.077	0.044	0.065	0.07	0.01	0.028	0.03	0.044	0.016	0.034	0.022	0.148
203	0.109	0.097	0.146	0.13	0.144	0.106	0.089	0.064	0.08	0.066	0.046	0.072	0.079	0.064	0.069	0.041	0.044	0.046	0.026	0.014	0.022	0.003	0.006	0.024	0.015	0.028	0.035	0.105
204	0.135	0.148	0.158	0.11	0.108	0.122	0.099	0.082	0.104	0.109	0.078	0.074	0.076	0.045	0.063	0.081	0.054	0.05	0.067	0.047	0.071	0.046	0.014	0.045	0.031	0.033	0.037	0.163
205	0.155	0.16	0.124	0.147	0.11	0.136	0.087	0.077	0.114	0.086	0.103	0.083	0.072	0.08	0.046	0.087	0.054	0.045	0.029	0.048	0.009	0.026	0.038	0.013	0.037	0.03	0.032	0.135
206	0.137	0.141	0.137	0.136	0.086	0.103	0.118	0.112	0.063	0.091	0.072	0.099	0.076	0.082	0.091	0.055	0.039	0.054	0.056	0.051	0.021	0.026	0.041	0.033	0.041	0.007	0.049	0.151
207	0.147	0.121	0.139	0.136	0.124	0.111	0.1	0.051	0.064	0.078	0.092	0.088	0.083	0.061	0.05	0.046	0.043	0.057	0.053	0.036	0.042	0.027	0.034	0.025	0.002	0.024	0.05	0.142
208	0.149	0.143	0.153	0.134	0.117	0.11	0.128	0.091	0.099	0.082	0.076	0.061	0.098	0.07	0.06	0.085	0.068	0.046	0.069	0.062	0.046	0.047	0.044	0.05	0.029	0.03	0.038	0.158
209	0.149	0.134	0.148	0.12	0.132	0.09	0.103	0.09	0.091	0.068	0.081	0.083	0.049	0.071	0.061	0.083	0.038	0.066	0.05	0.037	0.022	0.03	0.021	0.053	0.004	0.041	0.017	0.151
210	0.152	0.124	0.127	0.141	0.104	0.114	0.127	0.077	0.098	0.084	0.08	0.076	0.07	0.059	0.05	0.049	0.045	0.082	0.048	0.047	0.021	0.042	0.03	0.033	0	0.001	0.026	0.155
211	0.161	0.158	0.173	0.112	0.136	0.127	0.143	0.098	0.078	0.126	0.133	0.108	0.083	0.11	0.075	0.09	0.036	0.083	0.05	0.065	0.039	0.064	0.022	0.046	0.033	0.044	0.036	0.183
212	0.108	0.146	0.126	0.098	0.13	0.093	0.094	0.073	0.066	0.072	0.082	0.079	0.051	0.058	0.052	0.033	0.024	0.021	0.017	0.015	0.012	0.003	0.026	0.018	0	0.015	0.011	0.143
213	0.13	0.155	0.111	0.112	0.159	0.105	0.085	0.073	0.088	0.067	0.083	0.071	0.068	0.079	0.06	0.054	0.019	0.042	0.032	0.042	0.031	0.03	0.015	0.007	0.011	0.021	0.015	0.143
214	0.178	0.138	0.14	0.129	0.122	0.102	0.121	0.099	0.081	0.087	0.073	0.079	0.085	0.038	0.073	0.063	0.043	0.029	0.072	0.045	0.036	0.014	0.033	0.055	0.026	0.046	0.041	0.147
215	0.112	0.138	0.111	0.117	0.086	0.074	0.08	0.081	0.099	0.065	0.077	0.043	0.064	0.057	0.048	0.019	0.052	0.022	-0.001	0.024	0.013	0.031	-0.003	0.015	-0.019	-0.011	0.008	0.182
216	0.144	0.178	0.154	0.147	0.149	0.119	0.076	0.104	0.113	0.082	0.09	0.062	0.082	0.057	0.105	0.081	0.081	0.054	0.066	0.038	0.049	0.03	0.02	0.017	0.032	0.023	0.009	0.173
217	0.105	0.142	0.118	0.11	0.14	0.107	0.113	0.089	0.11	0.08	0.097	0.095	0.056	0.054	0.032	0.042	0.05	0.025	0.049	0.035	0.01	0.036	0.002	0.029	0.021	0.009	0.011	0.163
218	0.157	0.153	0.139	0.106	0.138	0.071	0.109	0.092	0.101	0.077	0.102	0.097	0.084	0.048	0.07	0.037	0.037	0.05	0.018	0.045	0.031	0.016	0.041	0.021	0.032	0.006	0.024	0.146
219	0.143	0.127	0.119	0.122	0.131	0.098	0.109	0.087	0.102	0.08	0.062	0.062	0.046	0.083	0.047	0.038	0.059	0.092	0.046	0.045	0.043	0.029	0.041	0.031	0.026	-0.001	0.04	0.168
220	0.154	0.142	0.175	0.125	0.169	0.11	0.097	0.12	0.098	0.131	0.103	0.062	0.096	0.078	0.078	0.045	0.08	0.045	0.058	0.055	0.069	0.045	0.037	0.015	0.033	0.038	0.023	0.166
221	0.107	0.139	0.095	0.132	0.117	0.105	0.099	0.086	0.063	0.093	0.07	0.061	0.033	0.056	0.05	0.042	0.007	0.046	0.03	0.026	0.012	0.001	-0.001	0.007	0.012	-0.005	-0.003	0.117
222	0.089	0.108	0.088	0.105	0.084	0.084	0.061	0.062	0.062	0.068	0.057	0.038	0.051	0.047	0.022	0.011	0.016	0.007	-0.005	-0.001	-0.01	-0.045	-0.009	0.018	-0.018	-0.012	-0.042	0.112
223	0.173	0.156	0.183	0.161	0.13	0.132	0.142	0.094	0.094	0.103	0.072	0.065	0.068	0.076	0.046	0.084	0.039	0.047	0.052	0.056	0.038	0.041	0.036	0.022	0.017	0.022	0.027	0.181
224	0.141	0.173	0.132	0.14	0.156	0.131	0.167	0.108	0.103	0.106	0.11	0.079	0.068	0.062	0.071	0.063	0.037	0.056	0.063	0.059	0.039	0.033	0.014	0.052	0.025	0.014	0.031	0.153
225	0.155	0.179	0.168	0.172	0.143	0.092	0.114	0.115	0.099	0.094	0.077	0.111	0.08	0.074	0.083	0.064	0.059	0.029	0.052	0.016	0.038	0.04	0.022	0.031	0.02	0.048	0.028	0.147
226	0.142	0.187	0.141	0.124	0.147	0.135	0.133	0.123	0.067	0.11	0.107	0.092	0.071	0.078	0.097	0.068	0.097	0.079	0.053	0.043	0.055	0.025	0.066	0.037	0.056	0.058	0.056	0.193
227	0.168	0.152	0.167	0.15	0.129	0.149	0.121	0.076	0.104	0.113	0.115	0.074	0.089	0.071	0.081	0.071	0.031	0.076	0.048	0.012	0.057	0.024	0.031	0.038	0.024	0.033	0.035	0.145
228	0.157	0.156	0.178	0.145	0.122	0.126	0.14	0.144	0.093	0.108	0.091	0.079	0.111	0.072	0.063	0.049	0.059	0.053	0.058	0.065	0.035	0.031	0.031	0.03	0.017	0.029	0.042	0.157
229	0.134	0.169	0.184	0.127	0.118	0.112	0.111	0.111	0.089	0.11	0.069	0.06	0.069	0.04	0.053	0.054	0.047	0.042	0.028	0.033	0.033	-0.001	0.042	0.007	0.003	0.01	-0.001	0.16
230	0.106	0.147	0.134	0.166	0.142	0.115	0.108	0.092	0.073	0.075	0.081	0.045	0.085	0.061	0.051	0.042	0.047	0.041	0.008	0.034	0.016	0.019	0.024	0.019	-0.007	0.032	0.019	0.179
231	0.131	0.135	0.134	0.152	0.116	0.116	0.12	0.106	0.1	0.068	0.081	0.068	0.063	0.047	0.051	0.073	0.05	0.041	0.035	0.031	0.028	0.016	0.017	0.02	0.037	-0.003	0.018	0.167
232	0.2	0.168	0.14	0.156	0.153	0.143	0.135	0.107	0.099	0.124	0.108	0.091	0.079	0.081	0.061	0.072	0.046	0.084	0.051	0.047	0.044	0.036	0.013	0.021	0.023	0.02	0.037	0.182
233	0.167	0.188	0.125	0.136	0.181	0.152	0.127	0.11	0.09	0.063	0.113	0.083	0.1	0.053	0.073	0.045	0.052	0.033	0.04	0.026	0.03	0.006	0.021	0.003	0.023	0.016	0.015	0.153
234	0.18	0.187	0.221	0.158	0.164	0.142	0.135	0.131	0.13	0.116	0.119	0.117	0.118	0.081	0.092	0.105	0.053	0.059	0.07	0.056	0.043	0.056	0.04	0.03	0.048	0.046	0.062	0.202
235	0.17	0.173	0.198	0.169	0.192	0.122	0.133	0.112	0.114	0.111	0.102	0.11	0.094	0.073	0.076	0.082	0.078	0.057	0.042	0.027	0.046	0.038	0.021	0.055	0.028	0.039	0.042	0.193
236	0.238	0.243	0.229	0.219	0.196	0.187	0.162	0.149	0.148	0.116	0.116	0.105	0.107	0.124	0.086	0.074	0.064	0.065	0.051	0.041	0.043	0.027	0.05	0.035	0.03	0.037	0.049	0.249
237	0.277	0.257	0.276	0.23	0.228	0.234	0.199	0.18	0.188	0.175	0.154	0.127	0.126	0.106	0.098	0.093	0.085	0.054	0.062	0.037	0.066	0.045	0.047	0.03	0.048	0.042	0.048	0.282
238	0.338	0.318	0.295	0.284	0.27	0.252	0.234	0.209	0.208	0.195	0.171	0.151	0.164	0.124	0.135	0.116	0.104	0.088	0.074	0.071	0.063	0.052	0.057	0.053	0.049	0.052	0.043	0.34
239	0.375	0.361	0.339	0.317	0.305	0.283	0.244	0.235	0.226	0.196	0.195	0.175	0.162	0.146	0.128	0.12	0.101	0.09	0.076	0.069	0.063	0.05	0.048	0.053	0.054	0.05	0.049	0.401
240	0.387	0.37	0.358	0.332	0.316	0.286	0.264	0.242	0.226	0.207	0.19	0.173	0.165	0.149	0.13	0.121	0.11	0.094	0.08	0.068	0.068	0.057	0.06	0.059	0.055	0.057	0.049	0.411
241	0.392	0.37	0.356	0.33	0.315	0.282	0.26	0.243	0.225	0.21	0.191	0.175	0.165	0.148	0.132	0.12	0.108	0.091	0.081	0.071	0.063	0.058	0.056	0.058	0.056	0.055	0.051	0.412
242	0.384	0.361	0.351	0.328	0.307	0.279	0.255	0.238	0.223	0.203	0.187	0.173	0.161	0.144	0.128	0.116	0.105	0.092	0.08	0.07	0.063	0.057	0.056	0.055	0.054	0.054	0.053	0.404
243	0.376	0.354	0.341	0.318	0.297	0.27	0.25	0.232	0.216	0.197	0.182	0.167	0.154	0.138	0.125	0.111	0.102	0.088	0.077	0.069	0.061	0.055	0.055	0.054	0.053	0.053	0.052	0.397
244	0.364	0.344	0.332	0.311	0.29	0.264	0.242	0.226	0.209	0.191	0.177	0.163	0.15	0.134	0.12	0.11	0.099	0.086	0.075	0.068	0.06	0.054	0.054	0.053	0.052	0.052	0.05	0.385
245	0.355	0.335	0.322	0.301	0.283	0.255	0.234	0.218	0.203	0.186	0.171	0.158	0.145	0.13	0.116	0.106	0.096	0.084	0.073	0.066	0.059	0.052	0.052	0.051	0.051	0.05	0.049	0.374
246	0.347	0.33	0.317	0.295	0.276	0.251	0.229	0.214	0.198	0.182	0.166	0.154	0.142	0.127	0.114	0.103	0.094	0.082	0.072	0.065	0.058	0.051	0.051	0.051	0.049	0.049	0.048	0.369
247	0.344	0.326	0.313	0.292	0.274	0.247	0.227	0.212	0.196	0.18	0.165	0.153	0.14	0.127	0.113	0.103	0.093	0.081	0.072	0.065	0.058	0.052	0.051	0.051	0.05	0.05	0.049	0.365
248	0.344	0.326	0.313	0.292	0.273	0.247	0.227	0.211	0.196	0.18	0.165	0.152	0.14	0.126	0.113	0.103	0.094	0.082	0.073	0.065	0.058	0.051	0.051	0.051	0.05	0.05	0.049	0.365
249	0.347	0.329	0.316	0.294	0.275	0.248	0.228	0.213	0.197	0.182	0.166	0.153	0.141	0.127	0.114	0.103	0.094	0.083	0.073	0.066	0.059	0.053	0.052	0.052	0.051	0.051	0.05	0.368
250	0.355	0.337	0.322	0.301	0.281	0.253	0.233	0.217	0.201	0.185	0.17	0.156	0.144	0.13	0.117	0.106	0.097	0.085	0.076	0.068	0.061	0.054	0.053	0.053	0.052	0.052	0.052	0.375
251	0.365	0.347	0.332	0.309	0.288	0.261	0.24	0.223	0.206	0.19	0.175	0.161	0.148	0.134	0.12	0.109	0.099	0.087	0.078	0.07	0.062	0.056	0.055	0.055	0.054	0.054	0.053	0.386
252	0.379	0.36	0.344	0.32	0.298	0.27	0.249	0.232	0.214	0.197	0.181	0.167	0.154	0.139	0.125	0.114	0.103	0.091	0.081	0.073	0.065	0.059	0.057	0.057	0.056	0.056	0.056	0.4
253	0.394	0.375	0.358	0.334	0.311	0.281	0.259	0.241	0.223	0.206	0.189	0.174	0.16	0.145	0.13	0.118	0.107	0.095	0.085	0.076	0.068	0.061	0.06	0.06	0.058	0.058	0.058	0.417
254	0.413	0.392	0.375	0.349	0.326	0.294	0.271	0.253	0.233	0.215	0.198	0.182	0.167	0.151	0.136	0.124	0.112	0.099	0.089	0.08	0.072	0.064	0.063	0.063	0.062	0.061	0.061	0.436
255	0.432	0.411	0.392	0.366	0.34	0.308	0.283	0.264	0.244	0.225	0.207	0.19	0.174	0.159	0.142	0.129	0.117	0.104	0.093	0.084	0.075	0.067	0.066	0.066	0.064	0.064	0.064	0.456
256	0.452	0.43	0.41	0.382	0.356	0.322	0.296	0.277	0.255	0.236	0.217	0.199	0.183	0.166	0.149	0.135	0.122	0.109	0.098	0.088	0.079	0.07	0.069	0.069	0.067	0.067	0.067	0.477
257	0.472	0.45	0.429	0.399	0.371	0.337	0.31	0.289	0.267	0.246	0.226	0.208	0.191	0.173	0.156	0.141	0.128	0.114	0.103	0.092	0.082	0.073	0.072	0.072	0.07	0.07	0.07	0.499
258	0.494	0.469	0.448	0.417	0.388	0.351	0.324	0.302	0.279	0.257	0.236	0.217	0.2	0.181	0.163	0.148	0.133	0.119	0.107	0.096	0.086	0.077	0.075	0.075	0.074	0.073	0.073	0.52
259	0.515	0.491	0.468	0.436	0.405	0.367	0.338	0.315	0.291	0.269	0.246	0.227	0.208	0.189	0.17	0.154	0.139	0.124	0.112	0.1	0.09	0.08	0.079	0.078	0.077	0.077	0.077	0.544
260	0.537	0.511	0.487	0.453	0.422	0.382	0.352	0.328	0.303	0.279	0.256	0.236	0.217	0.197	0.177	0.16	0.145	0.129	0.116	0.104	0.094	0.084	0.082	0.081	0.079	0.079	0.079	0.566
261	0.559	0.532	0.507	0.472	0.438	0.397	0.366	0.342	0.316	0.291	0.267	0.246	0.225	0.205	0.184	0.167	0.151	0.135	0.121	0.109	0.097	0.087	0.085	0.085	0.083	0.083	0.083	0.588
262	0.578	0.55	0.524	0.489	0.454	0.411	0.379	0.354	0.326	0.301	0.276	0.254	0.233	0.212	0.19	0.173	0.156	0.139	0.125	0.112	0.101	0.09	0.088	0.087	0.086	0.086	0.086	0.609
263	0.595	0.566	0.54	0.503	0.467	0.423	0.39	0.363	0.335	0.309	0.284	0.261	0.24	0.218	0.196	0.177	0.16	0.143	0.128	0.116	0.104	0.092	0.091	0.09	0.088	0.088	0.088	0.627
264	0.607	0.577	0.55	0.513	0.476	0.431	0.397	0.37	0.342	0.315	0.29	0.266	0.244	0.222	0.199	0.181	0.163	0.145	0.131	0.117	0.105	0.094	0.092	0.091	0.089	0.089	0.089	0.639
265	0.612	0.582	0.555	0.517	0.48	0.434	0.4	0.373	0.344	0.318	0.291	0.268	0.246	0.223	0.201	0.182	0.164	0.147	0.131	0.118	0.106	0.094	0.093	0.092	0.09	0.09	0.09	0.645
266	0.61	0.58	0.553	0.515	0.478	0.432	0.399	0.372	0.343	0.316	0.291	0.267	0.245	0.222	0.2	0.181	0.163	0.146	0.131	0.118	0.105	0.094	0.092	0.091	0.09	0.09	0.09	0.642
267	0.601	0.571	0.545	0.507	0.47	0.426	0.393	0.366	0.338	0.311	0.286	0.263	0.241	0.219	0.197	0.178	0.16	0.143	0.129	0.115	0.103	0.092	0.09	0.089	0.088	0.088	0.088	0.632
268	0.587	0.558	0.532	0.496	0.46	0.416	0.384	0.358	0.33	0.304	0.279	0.257	0.236	0.214	0.192	0.174	0.157	0.14	0.126	0.113	0.101	0.09	0.088	0.087	0.086	0.086	0.086	0.618
269	0.57	0.542	0.517	0.481	0.446	0.404	0.372	0.347	0.32	0.295	0.271	0.249	0.229	0.208	0.186	0.169	0.152	0.136	0.122	0.11	0.098	0.087	0.086	0.085	0.083	0.083	0.083	0.6
270	0.55	0.523	0.498	0.464	0.431	0.39	0.359	0.335	0.309	0.285	0.262	0.24	0.221	0.2	0.18	0.163	0.147	0.131	0.117	0.106	0.094	0.084	0.083	0.081	0.08	0.08	0.08	0.579
271	0.529	0.503	0.479	0.446	0.414	0.374	0.345	0.322	0.297	0.274	0.251	0.231	0.212	0.192	0.173	0.156	0.141	0.126	0.113	0.101	0.09	0.08	0.079	0.078	0.077	0.077	0.076	0.556
272	0.506	0.481	0.458	0.427	0.396	0.358	0.33	0.308	0.284	0.262	0.24	0.22	0.202	0.183	0.165	0.149	0.134	0.12	0.107	0.096	0.086	0.076	0.075	0.074	0.073	0.073	0.073	0.532
273	0.484	0.46	0.438	0.408	0.379	0.342	0.315	0.294	0.271	0.25	0.229	0.21	0.193	0.175	0.157	0.142	0.128	0.114	0.102	0.091	0.081	0.072	0.071	0.07	0.069	0.069	0.069	0.508
274	0.462	0.439	0.418	0.39	0.362	0.327	0.301	0.28	0.258	0.238	0.218	0.2	0.184	0.166	0.149	0.135	0.122	0.108	0.096	0.087	0.077	0.068	0.067	0.066	0.065	0.065	0.065	0.487
275	0.442	0.421	0.401	0.374	0.347	0.313	0.288	0.268	0.248	0.228	0.209	0.192	0.176	0.159	0.142	0.129	0.116	0.103	0.092	0.083	0.074	0.065	0.064	0.063	0.062	0.062	0.062	0.467
276	0.425	0.404	0.385	0.359	0.332	0.3	0.276	0.257	0.237	0.219	0.2	0.183	0.168	0.152	0.136	0.124	0.111	0.099	0.088	0.079	0.07	0.062	0.061	0.06	0.059	0.059	0.059	0.447
277	0.408	0.387	0.369	0.344	0.319	0.288	0.265	0.247	0.227	0.21	0.192	0.176	0.161	0.146	0.131	0.118	0.107	0.095	0.085	0.075	0.067	0.059	0.058	0.057	0.057	0.056	0.056	0.429
278	0.389	0.37	0.353	0.327	0.304	0.275	0.253	0.235	0.217	0.2	0.183	0.168	0.154	0.139	0.125	0.113	0.102	0.09	0.08	0.072	0.064	0.056	0.055	0.054	0.054	0.053	0.053	0.41
279	0.369	0.35	0.334	0.31	0.288	0.26	0.239	0.223	0.205	0.189	0.173	0.159	0.145	0.132	0.118	0.107	0.096	0.085	0.076	0.068	0.06	0.053	0.052	0.051	0.051	0.05	0.05	0.388
280	0.345	0.327	0.312	0.29	0.269	0.243	0.223	0.208	0.192	0.177	0.162	0.148	0.136	0.123	0.11	0.099	0.089	0.079	0.071	0.063	0.056	0.049	0.048	0.047	0.047	0.046	0.047	0.363
281	0.322	0.306	0.291	0.271	0.251	0.227	0.208	0.194	0.179	0.164	0.15	0.138	0.126	0.114	0.101	0.092	0.083	0.073	0.065	0.058	0.052	0.045	0.044	0.044	0.043	0.042	0.042	0.339
282	0.298	0.283	0.269	0.25	0.232	0.209	0.192	0.179	0.165	0.151	0.138	0.127	0.116	0.105	0.093	0.084	0.076	0.067	0.06	0.053	0.047	0.041	0.04	0.039	0.039	0.038	0.038	0.314
283	0.274	0.261	0.248	0.23	0.214	0.193	0.177	0.165	0.151	0.139	0.127	0.116	0.106	0.096	0.085	0.077	0.069	0.061	0.054	0.048	0.042	0.036	0.036	0.035	0.035	0.034	0.034	0.289
284	0.25	0.238	0.227	0.21	0.195	0.176	0.161	0.15	0.138	0.126	0.115	0.106	0.096	0.087	0.077	0.07	0.063	0.055	0.049	0.043	0.038	0.032	0.031	0.031	0.031	0.031	0.03	0.264
285	0.227	0.216	0.205	0.19	0.177	0.159	0.146	0.135	0.125	0.114	0.104	0.095	0.087	0.079	0.07	0.063	0.057	0.05	0.044	0.039	0.034	0.029	0.028	0.028	0.028	0.027	0.027	0.239
286	0.204	0.194	0.185	0.172	0.16	0.143	0.132	0.122	0.113	0.104	0.094	0.086	0.079	0.071	0.063	0.057	0.051	0.045	0.04	0.035	0.031	0.026	0.026	0.025	0.025	0.025	0.025	0.216
287	0.185	0.176	0.167	0.155	0.145	0.13	0.119	0.11	0.102	0.094	0.085	0.078	0.071	0.064	0.057	0.052	0.047	0.041	0.036	0.032	0.028	0.024	0.023	0.023	0.023	0.022	0.023	0.195
288	0.169	0.161	0.153	0.142	0.132	0.119	0.109	0.101	0.093	0.086	0.078	0.072	0.066	0.059	0.053	0.048	0.044	0.038	0.033	0.03	0.026	0.023	0.022	0.022	0.021	0.021	0.021	0.179
289	0.159	0.151	0.144	0.134	0.124	0.112	0.102	0.095	0.088	0.081	0.074	0.068	0.062	0.056	0.05	0.045	0.041	0.036	0.032	0.028	0.025	0.022	0.021	0.021	0.021	0.02	0.02	0.167
290	0.153	0.146	0.138	0.129	0.12	0.107	0.099	0.092	0.085	0.078	0.071	0.065	0.06	0.054	0.048	0.044	0.04	0.035	0.032	0.028	0.025	0.021	0.021	0.021	0.02	0.02	0.02	0.161
291	0.151	0.144	0.137	0.127	0.119	0.106	0.098	0.091	0.084	0.078	0.071	0.065	0.06	0.054	0.048	0.044	0.04	0.035	0.031	0.028	0.025	0.022	0.021	0.021	0.021	0.02	0.02	0.159
292	0.152	0.144	0.138	0.128	0.119	0.107	0.098	0.092	0.085	0.078	0.071	0.065	0.06	0.054	0.048	0.044	0.04	0.036	0.032	0.028	0.025	0.022	0.021	0.021	0.021	0.02	0.02	0.16
293	0.154	0.147	0.14	0.13	0.122	0.109	0.1	0.093	0.086	0.08	0.073	0.067	0.061	0.056	0.05	0.045	0.042	0.037	0.033	0.029	0.026	0.023	0.022	0.022	0.022	0.021	0.021	0.163
294	0.158	0.151	0.144	0.134	0.125	0.112	0.103	0.096	0.089	0.082	0.075	0.069	0.063	0.057	0.051	0.046	0.043	0.038	0.034	0.03	0.027	0.024	0.023	0.023	0.022	0.022	0.022	0.167
295	0.164	0.156	0.149	0.138	0.129	0.116	0.107	0.1	0.092	0.085	0.077	0.071	0.065	0.059	0.053	0.048	0.044	0.039	0.035	0.031	0.028	0.025	0.024	0.024	0.023	0.023	0.023	0.172
296	0.172	0.164	0.156	0.145	0.135	0.121	0.112	0.104	0.096	0.089	0.081	0.074	0.068	0.062	0.056	0.051	0.047	0.041	0.037	0.033	0.029	0.026	0.025	0.025	0.024	0.024	0.024	0.181
297	0.182	0.173	0.165	0.153	0.143	0.128	0.118	0.11	0.102	0.094	0.086	0.079	0.073	0.066	0.059	0.054	0.049	0.043	0.039	0.035	0.031	0.027	0.026	0.027	0.026	0.026	0.026	0.191
298	0.194	0.185	0.176	0.164	0.152	0.137	0.126	0.118	0.109	0.1	0.092	0.084	0.077	0.07	0.063	0.057	0.052	0.047	0.042	0.037	0.033	0.029	0.029	0.028	0.028	0.027	0.028	0.204
299	0.21	0.2	0.19	0.177	0.165	0.149	0.137	0.128	0.118	0.109	0.099	0.091	0.084	0.076	0.068	0.062	0.056	0.05	0.045	0.04	0.036	0.032	0.031	0.031	0.03	0.03	0.03	0.221
300	0.229	0.218	0.208	0.193	0.18	0.162	0.149	0.139	0.129	0.119	0.108	0.1	0.092	0.083	0.074	0.068	0.062	0.055	0.049	0.044	0.039	0.035	0.034	0.034	0.033	0.033	0.033	0.241
301	0.251	0.239	0.227	0.211	0.197	0.178	0.163	0.153	0.141	0.13	0.119	0.109	0.1	0.091	0.082	0.074	0.067	0.06	0.054	0.048	0.043	0.038	0.037	0.037	0.036	0.036	0.036	0.263
302	0.274	0.261	0.248	0.231	0.215	0.194	0.179	0.167	0.154	0.142	0.13	0.119	0.11	0.1	0.089	0.081	0.074	0.066	0.059	0.053	0.047	0.041	0.041	0.04	0.04	0.039	0.039	0.288
303	0.296	0.281	0.268	0.249	0.232	0.209	0.193	0.18	0.166	0.153	0.14	0.129	0.118	0.107	0.096	0.087	0.079	0.071	0.063	0.057	0.051	0.045	0.044	0.043	0.042	0.042	0.042	0.311
304	0.311	0.296	0.283	0.262	0.244	0.22	0.203	0.189	0.175	0.161	0.147	0.135	0.124	0.113	0.101	0.092	0.083	0.074	0.067	0.06	0.053	0.047	0.046	0.045	0.044	0.044	0.044	0.328
305	0.319	0.304	0.289	0.269	0.25	0.225	0.208	0.194	0.178	0.164	0.151	0.138	0.127	0.115	0.103	0.093	0.084	0.076	0.068	0.061	0.054	0.048	0.047	0.046	0.045	0.045	0.045	0.336
306	0.315	0.301	0.286	0.266	0.247	0.223	0.205	0.191	0.176	0.163	0.149	0.137	0.126	0.114	0.102	0.093	0.084	0.075	0.067	0.06	0.054	0.047	0.047	0.046	0.045	0.044	0.045	0.332
307	0.305	0.29	0.276	0.257	0.238	0.215	0.198	0.185	0.17	0.157	0.144	0.132	0.121	0.11	0.099	0.089	0.081	0.073	0.065	0.058	0.052	0.046	0.045	0.044	0.044	0.043	0.043	0.32
308	0.29	0.276	0.263	0.244	0.227	0.205	0.189	0.176	0.162	0.15	0.137	0.126	0.115	0.104	0.094	0.085	0.077	0.069	0.062	0.055	0.049	0.043	0.042	0.042	0.041	0.041	0.041	0.305
309	0.277	0.264	0.251	0.233	0.216	0.195	0.18	0.168	0.155	0.143	0.131	0.12	0.11	0.1	0.09	0.081	0.073	0.066	0.059	0.053	0.047	0.041	0.041	0.04	0.04	0.039	0.039	0.291
310	0.267	0.254	0.242	0.225	0.209	0.188	0.173	0.162	0.149	0.137	0.126	0.115	0.106	0.096	0.086	0.078	0.071	0.063	0.056	0.051	0.045	0.04	0.039	0.038	0.038	0.037	0.038	0.28
311	0.261	0.249	0.237	0.22	0.204	0.185	0.17	0.159	0.146	0.134	0.123	0.113	0.104	0.094	0.084	0.077	0.069	0.062	0.055	0.05	0.044	0.039	0.038	0.038	0.037	0.037	0.037	0.274
312	0.259	0.246	0.235	0.218	0.202	0.183	0.168	0.156	0.145	0.133	0.122	0.111	0.103	0.093	0.083	0.076	0.068	0.062	0.055	0.049	0.043	0.038	0.038	0.037	0.037	0.036	0.036	0.272
313	0.257	0.245	0.233	0.217	0.201	0.182	0.167	0.156	0.144	0.133	0.122	0.111	0.102	0.093	0.083	0.075	0.068	0.061	0.054	0.049	0.043	0.039	0.038	0.037	0.037	0.036	0.036	0.27
314	0.254	0.243	0.232	0.215	0.199	0.18	0.165	0.154	0.142	0.131	0.12	0.11	0.101	0.092	0.082	0.074	0.067	0.061	0.054	0.048	0.043	0.038	0.037	0.037	0.036	0.036	0.036	0.268
315	0.25	0.238	0.227	0.211	0.196	0.177	0.162	0.152	0.139	0.129	0.118	0.108	0.099	0.09	0.081	0.073	0.066	0.059	0.053	0.048	0.042	0.037	0.036	0.036	0.036	0.035	0.035	0.263
316	0.241	0.23	0.219	0.203	0.189	0.171	0.157	0.146	0.135	0.124	0.114	0.104	0.095	0.087	0.078	0.07	0.064	0.058	0.051	0.046	0.041	0.036	0.035	0.035	0.035	0.034	0.034	0.253
317	0.227	0.217	0.206	0.192	0.178	0.161	0.148	0.138	0.127	0.117	0.107	0.098	0.09	0.082	0.074	0.067	0.06	0.054	0.048	0.043	0.038	0.034	0.033	0.033	0.033	0.032	0.032	0.239
318	0.208	0.199	0.189	0.175	0.163	0.147	0.136	0.126	0.117	0.107	0.098	0.09	0.083	0.075	0.068	0.061	0.055	0.05	0.044	0.04	0.035	0.031	0.03	0.03	0.03	0.029	0.029	0.219
319	0.184	0.175	0.167	0.155	0.144	0.13	0.12	0.112	0.103	0.095	0.087	0.08	0.073	0.067	0.06	0.054	0.049	0.044	0.039	0.036	0.031	0.028	0.027	0.027	0.026	0.026	0.026	0.193
320	0.155	0.147	0.141	0.131	0.122	0.109	0.101	0.094	0.087	0.08	0.073	0.068	0.062	0.057	0.051	0.046	0.041	0.037	0.033	0.03	0.026	0.023	0.022	0.023	0.022	0.021	0.022	0.162
321	0.125	0.12	0.114	0.106	0.098	0.089	0.082	0.077	0.071	0.065	0.059	0.055	0.05	0.045	0.041	0.037	0.034	0.03	0.027	0.024	0.021	0.018	0.018	0.018	0.018	0.017	0.017	0.132
322	0.098	0.094	0.089	0.083	0.077	0.07	0.064	0.06	0.055	0.051	0.046	0.043	0.039	0.036	0.032	0.029	0.026	0.024	0.021	0.019	0.017	0.014	0.014	0.014	0.014	0.013	0.014	0.103
323	0.074	0.071	0.068	0.063	0.058	0.053	0.048	0.045	0.041	0.038	0.035	0.032	0.029	0.027	0.024	0.022	0.02	0.018	0.016	0.014	0.012	0.011	0.01	0.011	0.011	0.01	0.01	0.078
324	0.055	0.053	0.05	0.046	0.043	0.039	0.035	0.033	0.031	0.028	0.025	0.023	0.022	0.02	0.018	0.016	0.015	0.013	0.012	0.011	0.009	0.008	0.007	0.008	0.008	0.007	0.007	0.057
325	0.04	0.039	0.037	0.034	0.032	0.028	0.026	0.024	0.022	0.021	0.018	0.017	0.016	0.015	0.013	0.011	0.011	0.01	0.009	0.008	0.006	0.005	0.005	0.006	0.005	0.005	0.004	0.042
326	0.029	0.028	0.027	0.024	0.023	0.021	0.019	0.017	0.016	0.015	0.014	0.012	0.011	0.01	0.009	0.008	0.008	0.007	0.006	0.005	0.005	0.004	0.003	0.004	0.004	0.003	0.003	0.031
327	0.021	0.021	0.02	0.018	0.017	0.015	0.013	0.013	0.012	0.011	0.01	0.009	0.008	0.007	0.007	0.006	0.006	0.006	0.005	0.004	0.003	0.003	0.002	0.003	0.002	0.002	0.002	0.022
328	0.015	0.015	0.015	0.013	0.012	0.011	0.01	0.009	0.008	0.008	0.007	0.006	0.006	0.005	0.005	0.004	0.004	0.004	0.003	0.003	0.002	0.002	0.001	0.002	0.002	0.001	0.001	0.016
329	0.011	0.011	0.01	0.009	0.009	0.008	0.007	0.006	0.006	0.006	0.004	0.004	0.004	0.004	0.003	0.003	0.003	0.003	0.003	0.002	0.001	0.001	0.001	0.002	0.001	0.001	0.001	0.012
330	0.008	0.008	0.008	0.007	0.007	0.006	0.005	0.005	0.004	0.004	0.003	0.003	0.003	0.003	0.003	0.002	0.002	0.002	0.002	0.002	0.001	0.001	0	0.001	0.001	0	0	0.008
331	0.006	0.006	0.006	0.005	0.005	0.004	0.003	0.003	0.003	0.003	0.002	0.002	0.002	0.002	0.001	0.001	0.002	0.002	0.001	0.001	0.001	0.001	0	0.001	0	0	0	0.006
332	0.005	0.005	0.004	0.004	0.004	0.003	0.003	0.003	0.002	0.002	0.002	0.002	0.001	0.002	0.001	0.001	0.002	0.002	0.001	0.001	0	0	0	0.001	0	0	0	0.005
333	0.004	0.004	0.004	0.003	0.003	0.002	0.002	0.002	0.002	0.002	0.002	0.002	0.001	0.001	0.001	0.001	0.001	0.002	0.001	0.001	0.001	0	0	0.001	0	0	0	0.004
334	0.004	0.003	0.003	0.002	0.003	0.002	0.001	0.001	0.002	0.002	0.001	0.001	0.001	0.001	0.001	0.001	0.002	0.002	0.001	0.001	0	0	0	0.001	0	0	0	0.003
335	0.003	0.003	0.003	0.002	0.002	0.001	0.001	0.001	0.001	0.001	0.001	0.001	0.001	0.001	0	0.001	0.001	0.001	0.001	0	0.001	0.001	0	0.001	0	0	0	0.002
336	0.003	0.002	0.003	0.002	0.002	0.002	0.001	0.002	0.001	0.001	0.001	0.001	0.001	0.001	0.001	0.001	0.001	0.002	0.001	0.001	0.001	0	0	0.001	0	0	0	0.002
337	0.002	0.002	0.002	0.002	0.002	0.001	0.001	0.001	0.001	0.001	0	0.001	0.001	0.001	0	0	0.001	0.001	0.001	0.001	0	0	0	0.001	0	0	0	0.002
338	0.002	0.002	0.002	0.001	0.001	0.001	0.001	0.001	0.001	0.001	0	0.001	0.001	0.001	0	0.001	0.001	0.001	0.001	0.001	0.001	0	0	0.001	0	0	0	0.001
339	0.002	0.002	0.002	0.001	0.002	0.001	0.001	0.001	0.001	0.001	0.001	0.001	0	0.001	0	0	0.001	0.001	0.001	0.001	0	0	0	0.001	0	0	0	0.001
340	0.002	0.002	0.002	0.002	0.002	0.001	0.001	0.001	0.001	0.001	0.001	0.001	0.001	0.001	0.001	0.001	0.002	0.001	0.001	0.001	0.001	0	0	0.002	0	0	0	0.001
341	0.001	0.001	0.001	0.001	0.001	0	0.001	0	0	0.001	0	0	0.001	0	0	0	0.001	0.002	0.001	0.001	0.001	0	0	0	0	0	0	0
342	0.001	0.001	0.001	0.001	0.001	0	0	0.001	0	0	0	0	0	0.001	0	0	0.001	0.002	0.001	0.001	0.001	0	0	0	0	0.001	0	0
343	0.001	0.001	0.001	0.001	0.001	0.001	0.001	0.001	0	0.001	0.001	0.001	0.001	0	0.001	0.001	0.002	0.002	0.001	0.001	0.001	0	0	0.001	0	0.001	0	0
344	0.001	0.001	0.001	0.001	0.001	0.001	0	0.001	0	0.001	0.001	0.001	0.001	0	0	0.001	0.002	0.002	0.001	0.001	0.001	0	0	0.001	0.001	0.001	0	0
345	0.001	0	0	0	0.001	0	0	0	0	0	0	0	0	0	0	0	0.001	0.002	0.001	0.001	0.001	0	0	0.001	0	0	0	0
346	0.001	0.001	0.001	0.001	0.001	0.001	0.001	0.001	0.001	0.001	0.001	0.001	0.001	0.001	0.001	0.001	0.002	0.002	0.002	0.001	0.002	0.001	0.001	0.001	0	0.001	0	0
347	0.001	0.001	0.002	0.001	0.001	0.001	0.001	0.001	0.001	0.001	0.001	0.001	0.001	0.001	0.001	0.001	0.002	0.002	0.002	0.002	0.001	0.001	0.001	0.001	0.001	0.001	0	0
348	0	0.001	0.001	0.001	0.001	0	0	0	0.001	0.001	0	0.001	0.001	0	0.001	0.001	0.002	0.002	0.001	0.001	0.001	0.001	0	0.001	0	0	0	0
349	0.001	0.001	0.001	0.001	0.001	0.001	0	0.001	0.001	0.001	0	0	0.001	0.001	0.001	0.001	0.002	0.002	0.001	0.001	0.001	0.001	0	0.001	0	0.001	0	0
350	0.001	0.001	0.001	0.001	0.001	0.001	0.001	0.001	0.001	0.001	0	0.001	0.001	0	0.001	0.001	0.001	0.002	0.001	0.001	0.001	0.001	0	0.001	0.001	0	0	0

## Sheet: Fig. S41b
[G3] / mol	Abs
0	0
5e-06	0.033
1e-05	0.063
1.5e-05	0.09
2e-05	0.128
2.5e-05	0.165
3e-05	0.211
3.5e-05	0.245
4e-05	0.272
5e-05	0.301
6e-05	0.327
7e-05	0.354
8e-05	0.377
9e-05	0.399
0.00011	0.422
0.00013	0.444
0.00015	0.463
0.00017	0.481
0.00019	0.498
0.00021	0.514
0.00023	0.527
0.00027	0.539
0.00031	0.551
0.00035	0.552
0.00039	0.553
0.00043	0.555
0.00047	0.555
0.00051	0.555

[truncated: 50 more sheets: Fig. S41c, Fig. S41d, Fig. S42a, Fig. S42b, Fig. S42c, Fig. S42d, Fig. S43a, Fig. S43b, Fig. S43c, Fig. S43d, Fig. S44a, Fig. S44b, Fig. S44c, Fig. S44d, Fig. S45a, Fig. S45b, Fig. S45c, Fig. S45d, Fig. S46a, Fig. S46b …]
